# Supplementary material for: A cytoplasmic motif in HLA-E that drives clathrin-mediated endocytosis and VCP-associated postendocytic trafficking
Source: Proc Natl Acad Sci U S A. 2025 Oct 24;122(43):e2514956122. doi: 10.1073/pnas.2514956122 (PMC12582296; doi:10.1073/pnas.2514956122)
Supplement: Supplementary file 3 — Dataset S02 (XLSX) [file pnas.2514956122.sd02.xlsx]

## Sheet: Sheet1
Target	Log2 (FC)	-log(p value)	for Fig.4C
AAAS	0.070636	0.531796	FC=fold change
AACS	-0.00705	0.040246
AAK1	0.10773	1.36037
AAR2	0.4565	0.84168
AARS1	0.129512	2.09981
AARS2	0.101221	2.16454
AARSD1	-0.05911	0.40068
AASDHPPT	-0.11455	1.39343
AATF	0.169608	0.800751
ABCA2	0.384815	0.435282
ABCB1	-0.28642	0.758269
ABCB10	0.397875	0.448201
ABCB6	0.756943	1.89195
ABCB7	-0.314	0.601204
ABCC1	-0.33673	1.36418
ABCC2	-0.34077	0.573457
ABCC3	-0.53312	0.44272
ABCC4	-0.05309	0.233829
ABCC5	0.327908	0.435683
ABCD1	0.110181	1.38923
ABCD3	0.091452	0.638567
ABCE1	0.014821	0.051165
ABCF1	-0.07162	0.798762
ABCF2	0.251721	1.485
ABCF3	0.275487	3.85282
ABCG2	-0.51337	4.78231
ABHD11	1.73041	1.01059
ABHD12	0.543169	0.371401
ABHD14B	0.395317	0.973859
ABHD16A	0.058469	0.14964
ABHD17B	-0.06597	0.095193
ABHD6	0.262003	0.159697
ABI1	-0.67924	2.14807
ABI2	-0.784	0.775588
ABL1	-0.28818	0.459631
ABL2	0.06564	0.207084
ABLIM1	0.127738	0.506297
ABR	0.129795	0.997857
ABRAXAS2	1.06896	1.95981
ABT1	0.438178	2.47669
ABTB2	-0.50518	3.16595
ACAA1	0.741393	0.671825
ACAA2	-0.36633	1.05221
ACACA	-0.26589	1.35476
ACACB	-0.18602	0.8047
ACAD10	0.819004	1.19609
ACAD9	-0.01682	0.206234
ACADM	0.114379	1.40404
ACADS	0.865754	1.57251
ACADSB	0.288788	1.31903
ACADVL	0.097574	0.107328
ACAP2	0.384503	3.60029
ACAT1	-0.04243	0.250803
ACAT2	0.515108	1.4813
ACBD3	2.27757	3.13766
ACBD5	0.461685	0.617048
ACBD6	-0.31791	0.200992
ACIN1	0.774986	1.04728
ACLY	0.097637	0.873944
ACO1	0.06517	0.391737
ACO2	0.180238	1.63311
ACOT1;ACOT2	0.451789	0.590075
ACOT13	0.081788	0.583188
ACOT7	-0.26743	2.12557
ACOT8	0.516407	1.49909
ACOT9	0.172955	2.82291
ACP1	0.396369	3.0508
ACSF3	0.239835	1.25791
ACSL3	0.043821	0.901865
ACSL4	-1.39544	4.02912
ACSS2	1.04099	1.04741
ACTA1	-1.23838	2.85337
ACTB;ACTG1	-1.07976	3.21936
ACTBL2	-1.91481	0.36261
ACTL6A	0.752778	1.49756
ACTL8	1.79048	1.7034
ACTN1	-1.40864	3.67321
ACTN4	-1.63227	5.01231
ACTR10	0.126528	0.078577
ACTR1A	0.014257	0.081867
ACTR1B	0.329445	0.694907
ACTR2	0.18174	0.530766
ACTR3	-0.11184	0.243326
ACTR5	0.318666	0.362596
ACTR8	0.084152	0.105424
ACY1	1.18162	2.53669
ADAM10	0.672079	0.394042
ADAM15	-0.02361	0.033507
ADAM9	-0.38339	1.04363
ADAR	0.184065	1.70081
ADARB2	1.33344	1.01018
ADCK1	0.332541	0.226966
ADCY9	-0.42262	1.09056
ADD1	0.682201	3.15884
ADD3	0.2338	1.73313
ADGRE5	0.031047	0.044907
ADGRG1	0.803502	0.688211
ADGRG2	0.07137	0.564144
ADGRG6	-0.04323	0.037356
ADH5	0.154022	0.221248
ADH7	0.355193	0.37896
ADI1	0.145611	1.82838
ADISSP	0.628881	0.718404
ADNP	0.331324	1.3313
ADO	1.39694	1.41219
ADPRS	-0.10855	1.87079
ADRM1	0.00025	0.001517
ADSL	0.433606	1.77154
ADSS2	-0.19947	0.993741
AEBP2	0.990245	0.702575
AFAP1	-0.15834	0.851046
AFDN	-0.43324	0.883865
AFF4	0.269155	0.532141
AFG1L	-1.03487	1.14102
AFG2A	0.086683	0.586257
AFG2B	0.138442	0.517546
AFG3L2	0.446323	1.29547
AFTPH	0.163705	0.131103
AGAP1	1.35045	0.966191
AGAP3	0.067131	0.354838
AGFG1	0.399302	1.92749
AGFG2	0.595864	0.413897
AGK	0.084918	0.628938
AGL	1.54987	1.84174
AGO2	0.595296	2.13409
AGPAT2	0.348232	2.11643
AGPAT5	0.028558	0.045859
AGPS	0.038563	0.289035
AGTPBP1	-0.03931	0.088092
AHCTF1	0.178084	0.988111
AHCY	0.461843	2.22386
AHCYL1	0.296789	1.70835
AHDC1	0.066416	0.055958
AHNAK	-0.83321	4.16733
AHNAK2	-0.09652	0.46955
AHR	-0.18474	0.642163
AHSA1	0.165735	1.80796
AIFM1	0.291933	2.57739
AIMP1	0.060443	1.15102
AIMP2	0.368892	2.66218
AIP	-0.57011	2.16695
AJUBA	-0.09829	0.312165
AK1	0.05133	0.139714
AK2	0.515352	0.437668
AK3	0.096385	0.516014
AK4	0.099873	0.334976
AK6	0.168214	0.574513
AKAP1	-0.26212	1.96964
AKAP10	0.489998	0.810315
AKAP13	-0.44023	2.24043
AKAP17A	-0.26241	0.568962
AKAP8	0.212568	0.507265
AKAP8L	-0.11688	0.436769
AKAP9	0.545213	0.472874
AKIP1	-1.33263	1.29102
AKR1A1	1.06657	1.43847
AKR1B1	1.72818	1.05543
AKT1	0.15806	0.0844
AKT1S1	0.948756	0.391462
AKT2	-0.1071	0.192921
ALB	-1.32598	0.425211
ALDH16A1	0.122252	0.541613
ALDH18A1	0.290596	1.27733
ALDH1B1	0.618601	1.05643
ALDH1L2	1.88596	2.88074
ALDH3A2	2.04178	3.43113
ALDH3B1	0.31335	0.432181
ALDH7A1	0.245611	0.656985
ALDH9A1	-0.06896	0.175167
ALDOA	0.806112	2.43505
ALDOC	1.03369	1.53224
ALG1	0.055189	0.195872
ALG10;ALG10B	0.523972	0.337204
ALG11	1.47086	1.27959
ALG12	-0.53666	0.360675
ALG14	0.798265	0.539395
ALG2	0.393559	1.6985
ALG3	-0.51945	0.500709
ALG5	0.381996	1.88134
ALG6	1.18131	0.904183
ALG8	0.739799	0.549255
ALKBH1	0.226766	0.251125
ALKBH4	0.971156	1.46118
AMBRA1	0.113193	0.095266
AMDHD2	1.26859	0.655983
AMER1	0.02116	0.00794
AMFR	0.670873	0.819377
AMMECR1	0.165703	0.176392
AMPD2	0.098098	0.796012
AMZ2	0.47142	0.245744
ANAPC1	0.246997	1.99341
ANAPC2	0.411713	0.954251
ANAPC5	0.453286	2.16653
ANAPC7	0.128265	0.752475
ANKFY1	0.229513	2.33277
ANKHD1	-0.06528	0.328714
ANKLE2	0.327602	1.97618
ANKMY2	0.389876	1.07458
ANKRD17	0.011831	0.036407
ANKRD27	0.127902	0.087958
ANKRD28	0.16348	0.267786
ANKRD50	-0.56816	0.791829
ANKRD52	0.136705	1.15173
ANKS1A	0.050215	0.442023
ANKZF1	0.18152	2.17713
ANLN	-0.64016	1.5684
ANO6	-0.28484	0.238063
ANTKMT	0.284978	0.286675
ANTXR1	-0.33034	0.921619
ANXA1	-0.17634	1.75408
ANXA11	0.079208	0.706074
ANXA2	-0.30874	2.64173
ANXA3	0.114642	0.300985
ANXA4	0.219145	2.13755
ANXA5	0.01479	0.070934
ANXA6	0.04546	0.787823
ANXA7	-0.05591	0.413104
ANXA8L1	0.438526	2.58092
AP1B1	0.334138	1.50581
AP1G1	0.490516	2.37669
AP1M1	-0.02791	0.246643
AP1S1	0.210279	0.700806
AP1S3	0.243544	1.16968
AP2A1	0.118247	1.84629
AP2A2	0.231951	1.94589
AP2B1	0.257203	2.82879
AP2M1	0.146231	1.03492
AP2S1	1.57233	3.30399
AP3B1	0.335328	2.39736
AP3D1	0.607334	2.08588
AP3M1	0.007328	0.052437
AP3S1	0.201253	0.772833
AP4B1	1.80814	1.15542
AP4E1	0.819326	2.71082
AP4M1	0.727715	1.01288
AP5B1	0.274311	0.682379
AP5Z1	0.370577	0.505993
APAF1	-0.32181	1.06733
APC	-0.33202	1.51128
APEH	1.52501	2.26264
APEX1	-0.56845	0.305522
APH1B	1.35145	1.01874
API5	0.374173	2.22592
APIP	-0.14005	0.465151
APLP2	1.32566	1.68544
APOB	-0.31192	1.04138
APOBEC3B	0.336566	0.94356
APOBEC3C	0.017292	0.034464
APOL2	2.80799	1.31952
APOO	0.351793	1.7258
APOOL	0.841214	0.674502
APP	1.03904	1.10684
APPL1	0.278257	1.50439
APRT	-0.48986	1.65283
APTX	0.343824	1.15258
AQR	0.337179	1.36095
ARAF	0.085858	0.760319
ARAP1	0.117144	0.511938
ARAP3	0.515608	0.915694
ARCN1	0.174206	2.31535
AREL1	-0.11376	0.032982
ARF1	-0.30437	2.72892
ARF4	-0.03153	0.167712
ARF5	0.054739	0.32854
ARF6	-0.57114	2.26533
ARFGAP1	0.662063	2.83629
ARFGAP2	0.385475	2.66934
ARFGAP3	0.792187	4.03185
ARFGEF1	0.302967	0.688737
ARFGEF2	0.365046	2.32724
ARFIP2	0.588428	3.82375
ARHGAP1	0.20862	1.26926
ARHGAP12	-0.24414	2.02108
ARHGAP17	0.068297	0.450989
ARHGAP18	1.49596	1.74639
ARHGAP21	-0.21238	1.2118
ARHGAP23	0.586338	0.365145
ARHGAP26	1.81085	1.22943
ARHGAP29	-0.46098	1.13277
ARHGAP35	-0.06207	0.316946
ARHGAP4	-0.05051	0.194773
ARHGAP5	-0.07715	0.269726
ARHGDIA	0.295237	1.02709
ARHGEF1	0.098331	0.365763
ARHGEF10	1.12291	2.65534
ARHGEF11	-0.07254	0.433308
ARHGEF12	0.148285	0.350922
ARHGEF16	0.118008	0.627904
ARHGEF17	-0.53867	0.493746
ARHGEF18	0.475694	1.17155
ARHGEF2	0.361945	2.20917
ARHGEF28	0.882808	0.711772
ARHGEF3	0.494254	0.778382
ARHGEF5	0.039536	0.20529
ARHGEF7	0.518848	0.861301
ARID1A	0.665226	1.27128
ARID1B	0.560817	0.301313
ARID2	0.39614	1.13945
ARID5B	1.26261	1.45529
ARIH1	0.353192	1.24591
ARIH2	0.410711	1.21602
ARL1	0.090648	0.590283
ARL14EP	0.865504	1.59815
ARL2	0.037682	0.122002
ARL3	0.24007	0.3206
ARL6IP4	-0.27643	0.101799
ARL6IP5	0.255742	0.872822
ARL8B	2.43895	3.75503
ARMC1	0.082832	0.444167
ARMC10	0.47504	0.971258
ARMC5	1.15274	0.741451
ARMC6	0.139575	0.440497
ARMC8	0.205236	1.20586
ARMH3	0.354485	0.742622
ARMT1	0.141607	2.01226
ARNT	0.648644	0.676642
ARPC1B	0.609776	0.310661
ARPC3	0.058972	0.113597
ARPC4	-0.26879	1.46023
ARPIN	0.327137	0.830802
ARV1	-0.52723	0.17968
ASB3	0.960337	1.55443
ASB6	0.153708	0.25809
ASCC1	1.38276	1.83015
ASCC2	0.625849	1.64211
ASCC3	0.157303	1.04838
ASF1B	0.630924	0.808864
ASH2L	0.416255	0.384239
ASMTL	0.354546	1.27327
ASNS	0.231938	2.22761
ASPH	0.183628	0.63376
ASPHD1	1.03349	1.91624
ASPSCR1	-0.42966	0.427577
ASS1	-0.04899	1.00737
ASXL2	-0.72872	1.40764
ATAD1	0.176966	1.7992
ATAD2	0.257911	0.833577
ATAD3A	-0.02846	0.259674
ATAD3B	0.099313	0.583863
ATAD5	0.676377	1.03834
ATF6	0.55094	1.8818
ATF6B	0.576515	2.08509
ATG101	3.21171	4.69146
ATG16L1	0.927667	1.14165
ATG2A	0.031043	0.044792
ATG3	-0.03185	0.098041
ATG4B	-0.11516	1.17888
ATG7	0.02039	0.523141
ATG9A	0.662939	2.70925
ATIC	-0.20248	0.311725
ATL2	0.292281	3.46367
ATL3	0.393711	3.13591
ATM	0.015727	0.04487
ATP11A	0.028975	0.032973
ATP11C	0.123793	0.155315
ATP13A1	0.058501	0.742766
ATP13A3	0.287929	0.341317
ATP1A1	-0.7992	3.69912
ATP1A4	-0.28892	0.786921
ATP1B1	-1.03287	4.62333
ATP1B3	-0.15135	0.25465
ATP2A2	0.139973	1.49583
ATP2B1	-0.80003	5.12321
ATP2B4	-0.68715	3.14176
ATP2C1	0.223958	2.12275
ATP5F1A	-0.17096	1.32074
ATP5F1B	-0.01505	0.096605
ATP5F1C	-0.00067	0.005674
ATP5F1D	0.552443	1.7362
ATP5ME	0.085499	0.147421
ATP5MF	-0.13243	1.05572
ATP5MG	-0.04695	0.223078
ATP5MK	0.614515	0.271969
ATP5PB	0.163194	0.697413
ATP5PO	-0.13348	1.03774
ATP6AP1	0.620972	1.18562
ATP6AP2	0.921264	0.922929
ATP6V0A1	0.440646	2.21882
ATP6V0A2	1.50802	2.45881
ATP6V0C	1.02672	1.5327
ATP6V0D1	0.120769	0.447238
ATP6V0D2	1.40995	1.19662
ATP6V1A	0.306527	3.01218
ATP6V1B2	0.22344	0.498883
ATP6V1C1	0.105977	0.441471
ATP6V1D	1.5329	4.97756
ATP6V1H	0.321952	1.71835
ATP7A	0.205704	0.103977
ATP9A	1.82325	2.89092
ATPAF1	-0.1969	0.427208
ATPAF2	0.014767	0.020664
ATR	-0.03194	0.230826
ATRIP	-0.23531	0.633792
ATRX	0.358423	1.55584
ATXN10	0.040147	0.887365
ATXN1L	1.18183	0.450867
ATXN2	0.489384	2.9845
ATXN2L	0.728619	3.96119
AUP1	0.16254	1.41426
AURKA	-0.27324	0.835973
AURKB	0.14983	0.130579
AVEN	1.13516	2.87191
AVL9	0.13979	0.419943
AXL	-0.19981	0.721031
AZI2	-1.18058	1.00433
B2M	-4.56436	4.35991
B3GAT3	1.2933	1.7224
BABAM1	0.686774	0.954571
BABAM2	0.735729	3.08308
BACE2	-0.40326	0.556934
BACH1	-0.16564	0.247059
BAG1	1.2167	1.90182
BAG2	-0.49474	1.72855
BAG3	-0.0673	0.358052
BAG5	0.686738	2.11884
BAG6	0.423161	2.07681
BAIAP2	-1.95635	3.32001
BAIAP2L1	-0.70336	2.54213
BANP	0.508642	0.784242
BASP1	-1.85665	4.37982
BAX	1.49576	2.25577
BAZ1A	0.124803	0.503985
BAZ1B	0.166999	1.11559
BAZ2A	1.16416	0.700488
BBX	-0.02173	0.039232
BCAP31	2.78386	3.53615
BCAR1	0.040387	0.238739
BCAR3	-0.78979	2.82087
BCAS3	1.80769	2.33526
BCCIP	-0.0821	0.688779
BCKDHA	1.18031	1.5025
BCKDK	0.215865	1.36903
BCL2L13	1.4566	1.48132
BCL9L	0.362509	0.086873
BCLAF1	0.200724	0.403597
BCOR	1.00715	1.40388
BCR	-0.05304	0.225538
BECN1	-0.98313	2.12238
BEGAIN	-0.52705	0.960266
BET1	2.24527	6.00552
BICD2	2.00007	1.3056
BID	0.118622	0.13472
BIRC2	0.382942	2.85638
BIRC6	0.029662	0.272639
BLM	0.658777	1.93703
BLMH	0.095538	0.065314
BLTP2	0.730143	0.962118
BLTP3A	1.38491	1.82084
BLVRA	0.055596	0.312455
BLVRB	0.192053	0.932573
BMP2K	-0.09319	0.104663
BMPR1A	-0.25847	0.527496
BMS1	-0.15163	0.938787
BNIP2	-0.0064	0.005885
BOD1L1	0.044108	0.177875
BOLA2	-0.11404	0.429245
BOP1	0.455144	1.2978
BORCS6	-0.31567	1.37584
BPHL	0.163579	0.637805
BPNT1	-0.16587	0.18195
BPNT2	0.28148	0.662671
BPTF	-0.02176	0.046059
BRAF	0.727985	0.842045
BRAP	-0.20907	0.264818
BRAT1	0.155826	0.802932
BRCA1	-1.48983	1.54743
BRCC3	1.51364	1.64164
BRD1	-0.52638	0.444674
BRIX1	0.134352	0.659193
BRMS1	-0.45432	0.850636
BROX	-0.17906	1.25022
BRPF1	0.919924	1.17802
BRWD1	0.047838	0.029465
BSG	-0.05661	0.136847
BST2	1.34686	0.367969
BTAF1	0.294078	1.15973
BTN3A1;BTN3A2;BTN3A3	-1.76688	1.15872
BUB1	-0.17746	0.413156
BUB1B	-0.18138	1.46248
BUB3	0.128923	1.03658
BUD23	-0.76562	0.303679
BUD31	-0.03241	0.116905
BYSL	0.00469	0.045071
BZW1	0.03046	0.143687
BZW2	-0.02826	0.138586
C11orf98	0.734815	1.33162
C15orf39	0.716272	0.803052
C17orf75	0.719326	0.580497
C19orf47	-0.41472	0.622557
C1orf122	-1.12029	2.18103
C1orf174	0.339094	0.53052
C1QBP	1.08399	0.760913
C2CD2	3.2738	3.49098
C2CD5	-1.65607	0.689753
C3orf38	-0.0733	0.042445
C6orf120	-0.08849	0.06379
C7orf25	0.519044	0.660056
C7orf50	0.04063	0.167823
C8orf33	-0.31351	0.886635
CAAP1	0.02579	0.016955
CAB39	-0.19337	0.42514
CACUL1	1.05682	0.900646
CACYBP	0.502999	3.18764
CAD	0.19031	3.16405
CALD1	-0.68216	1.88229
CALM1;CALM2;CALM3	-3.14194	2.23871
CALR	0.284293	0.294325
CALU	0.756996	0.985043
CAMK1D	-0.01399	0.029209
CAMK2D	0.406102	1.06789
CAMK2G	0.063397	1.00487
CAMKK2	0.251858	0.138613
CAMSAP1	-0.04804	0.375421
CAMSAP2	0.392369	2.19474
CAMSAP3	0.310286	1.14519
CAND1	0.058429	0.729765
CANX	0.685313	2.8541
CAP1	0.393777	3.30209
CAP2	0.864993	0.9218
CAPG	0.385244	1.87459
CAPN1	0.299886	1.3081
CAPN15	1.28354	0.75971
CAPN2	0.064143	0.236033
CAPN7	1.09709	1.06958
CAPNS1	-0.01976	0.020578
CAPRIN1	1.61226	4.23769
CAPZA1	0.126466	1.07429
CAPZB	-0.46675	3.94141
CARD10	-0.19107	0.145722
CARD14	-0.04795	0.171063
CARHSP1	-0.44055	1.40759
CARM1	0.517534	1.40285
CARMIL1	0.111814	1.17382
CARS1	0.273471	0.701064
CARS2	-0.18173	0.475272
CASC3	0.101689	0.06143
CASK	-0.77616	1.74076
CASKIN2	0.066153	0.247158
CASP1	0.388663	0.438826
CASP3	-0.24318	0.200696
CASP6	0.374509	0.345092
CASP7	-0.49275	0.797841
CASP8	0.203266	1.05646
CASP9	0.207595	0.776925
CAST	-0.18764	2.95491
CAT	0.715537	0.371818
CAV1	0.378642	3.16512
CAV2	0.620538	0.63955
CAVIN1	0.629377	3.04255
CBFB	1.95905	2.13244
CBL	-0.18454	0.729072
CBLB	0.636371	0.387902
CBLL1	0.501654	3.23224
CBR1	-0.26079	1.01859
CBR3	0.095388	0.097538
CBS	-0.23709	1.08703
CBX2	-0.16212	0.600639
CBX3	-0.27296	0.899156
CBX4	-0.49699	0.631139
CBX8	0.214807	1.19734
CC2D1A	0.368731	1.48127
CCAR1	0.406281	1.31282
CCAR2	-0.02728	0.166773
CCDC117	0.352103	0.256151
CCDC127	-0.3451	0.119963
CCDC18	1.21089	0.51512
CCDC186	-0.23066	0.232537
CCDC22	0.196841	0.974479
CCDC47	0.360001	1.23782
CCDC50	-0.05647	0.294494
CCDC51	0.599202	1.6871
CCDC59	0.988208	0.543566
CCDC6	0.29737	1.69908
CCDC86	0.51299	0.757889
CCDC88A	0.059527	0.119287
CCDC9	0.629668	0.819091
CCDC93	0.071079	0.221337
CCN1	-0.25002	0.852021
CCNB1	-0.3396	0.803598
CCNB2	0.18976	0.2514
CCNI2	1.00393	1.48439
CCNK	0.578304	1.57211
CCNT1	0.247891	0.481247
CCNY	-1.06839	0.843358
CCNYL1	-1.12833	2.58644
CCS	-0.00083	0.000937
CCT2	-0.157	2.23534
CCT3	-0.12923	0.711217
CCT4	-0.10439	0.860054
CCT5	-0.05128	0.238944
CCT6A	-0.06243	0.306995
CCT6B	-0.61105	2.88475
CCT7	-0.22305	1.64877
CCT8	0.005564	0.033089
CCZ1;CCZ1B	0.227704	0.865091
CD109	-0.07186	0.949371
CD209	0.084235	0.415187
CD2AP	0.164931	0.701311
CD44	-0.74511	1.61868
CD46	-2.01046	3.9635
CD55	-2.14548	1.46964
CD63	1.04083	0.64436
CD70	0.507245	0.759274
CD81	-1.50332	3.48632
CD82	-0.66928	0.968857
CDA	-0.52404	2.42861
CDAN1	0.473519	0.811996
CDC123	0.238759	0.709516
CDC16	0.30548	1.63998
CDC20	0.308453	1.13193
CDC23	0.976063	2.28518
CDC25C	0.134795	0.128765
CDC27	0.069181	0.305778
CDC34	0.096999	0.157587
CDC37	0.272977	2.31097
CDC40	0.238577	0.903122
CDC42	-1.27347	3.95431
CDC42BPA	-0.46505	1.81729
CDC42BPB	0.192184	2.84984
CDC42EP1	0.018366	0.091454
CDC42EP4	-1.12188	3.07809
CDC42SE2	0.347322	0.381932
CDC45	0.120185	0.182729
CDC5L	0.64269	3.02176
CDC6	0.408576	0.135711
CDC7	-0.93114	0.888375
CDC73	0.031843	0.274134
CDCA2	-0.44031	1.14536
CDCA7L	0.626905	0.301258
CDH10	-0.81458	3.02155
CDIPT	0.154499	0.601821
CDK1	0.095208	0.698114
CDK11A;CDK11B	0.595786	0.815618
CDK12	2.0334	0.984604
CDK13	0.556498	0.243269
CDK17	1.06463	0.727456
CDK19;CDK8	1.4934	1.58833
CDK2	0.073008	0.511622
CDK4	-0.06119	0.139919
CDK5	0.132162	1.17501
CDK5RAP1	0.392395	0.648048
CDK5RAP2	0.476978	0.297827
CDK5RAP3	0.507351	1.42415
CDK6	-0.05457	0.159254
CDK7	0.501058	0.247863
CDK9	0.145438	1.39149
CDKAL1	0.381969	2.53514
CDKN2A	1.36904	1.1874
CDKN2AIP	0.149061	1.94629
CDS2	-0.15879	0.483977
CDV3	0.918547	1.72085
CDYL	0.119368	0.476157
CEBPB	2.08586	0.893481
CEBPZ	0.076314	0.361986
CELF1	0.917666	2.71015
CELSR1	-0.68256	1.74795
CELSR2	0.602522	0.964093
CEMIP2	-1.08432	2.10519
CENATAC	0.002311	0.001105
CENPB	0.739326	0.259387
CENPC	0.246293	0.38608
CENPF	-0.12243	0.193374
CENPI	-0.05011	0.037685
CENPM	-0.92369	1.03278
CENPN	-0.14572	0.100054
CENPV	-0.07528	0.379399
CEP131	-0.28375	0.126795
CEP170	0.685176	0.728542
CEP170B	0.565318	1.1493
CEP192	0.280702	0.354354
CEP41	0.004858	0.002648
CEP44	-0.00284	0.002595
CEP55	0.045803	0.06592
CEP72	-0.46218	0.20039
CEP78	-0.75429	0.764154
CEP85	-0.10126	0.081891
CEP97	0.09293	0.265003
CEPT1	-0.19241	1.04777
CERCAM	0.139878	0.052416
CERS2	0.174282	0.626546
CERT1	1.05163	1.69729
CES3	-0.76325	0.451142
CFAP20	0.085568	0.030299
CFAP298	0.171752	0.161749
CFAP410	-0.86324	0.435747
CFL1	-0.05381	0.300599
CFL2	1.27638	1.2376
CGAS	-0.08427	0.310831
CGGBP1	0.289715	0.134359
CHAC2	0.441626	0.666152
CHAF1A	0.39261	1.26622
CHAF1B	0.369276	1.02816
CHAMP1	0.106099	0.914274
CHCHD3	0.230742	0.352497
CHCHD6	0.663919	1.01719
CHD1	0.062705	0.101736
CHD1L	0.489503	1.56744
CHD2	0.055201	0.119989
CHD3	0.204322	0.302034
CHD4	0.108458	1.04174
CHD7	0.725157	2.69116
CHD8	-0.31195	1.6318
CHEK1	0.351746	0.732511
CHEK2	-0.19204	1.2715
CHERP	0.118648	0.186812
CHML	0.403983	0.28356
CHMP2A	1.20974	1.17097
CHMP2B	2.40312	1.62185
CHMP4B	-0.04741	0.094697
CHMP6	0.521327	0.767326
CHMP7	0.26155	0.424437
CHORDC1	-0.12028	1.26669
CHPF	0.65342	0.385541
CHPF2	0.758333	0.293087
CHPT1	0.848861	0.59204
CHRAC1	0.32248	0.347654
CHST14	0.126793	0.265337
CHTF18	0.145685	1.28675
CHTOP	-0.66716	4.00029
CHUK	-0.0793	0.440246
CIAO1	-0.01285	0.022583
CIAO2A	0.038899	0.037595
CIAO3	0.918391	1.33472
CIAPIN1	-0.4531	2.66635
CIP2A	0.394789	0.372143
CIRBP	1.93839	1.42654
CISD1	0.517743	2.48786
CIT	-0.03212	0.045048
CIZ1	0.147422	0.134188
CKAP2	0.475945	0.69528
CKAP2L	-1.29861	1.29137
CKAP4	0.728926	3.48146
CKAP5	0.0944	0.463359
CKB	0.256681	1.35938
CKS1B	0.011445	0.018599
CLASP1	0.391002	2.44863
CLASP2	0.230005	2.56292
CLCC1	1.15786	5.16369
CLCN3	0.280923	0.227549
CLCN7	-0.74123	0.461287
CLEC16A	-0.09203	0.239635
CLIC1	-0.51184	3.4454
CLIC4	-0.36482	1.55896
CLIC5;CLIC6	-0.29395	0.569759
CLINT1	0.8772	1.78325
CLIP1	1.07889	3.85667
CLK3	0.588797	0.404105
CLMP	-1.37269	2.81456
CLN6	0.92463	0.84918
CLNS1A	1.21409	4.06546
CLP1	0.380905	0.221685
CLPB	-0.03448	0.28389
CLPP	0.276747	1.30889
CLPTM1	0.195573	2.07363
CLPTM1L	0.143449	0.96739
CLPX	-0.06365	1.11099
CLTA	1.47439	2.66584
CLTB	2.21345	1.70158
CLTC	0.848872	4.62434
CLTCL1	0.971474	1.99482
CLU	-0.01319	0.035179
CLUH	0.266698	1.58726
CMBL	-0.0095	0.10759
CMIP	0.313138	2.42386
CMPK1	0.313783	1.12485
CMSS1	0.585325	2.13234
CMTM6	0.125922	0.049818
CMTR1	0.355062	0.939081
CNBP	0.148544	0.852311
CNDP2	0.095195	1.64149
CNIH4	0.084693	0.928236
CNN2	-0.57409	2.86926
CNNM2	0.188381	0.292334
CNNM3	-0.57607	1.70809
CNNM4	-0.85313	1.5664
CNOT1	0.310123	2.67047
CNOT10	0.432589	0.959513
CNOT11	0.883507	2.66458
CNOT2	1.28603	0.937592
CNOT3	1.02906	1.26266
CNOT4	0.27522	0.128841
CNOT6	1.06663	0.972267
CNOT7	0.931135	1.4672
CNOT8	0.093061	0.101233
CNOT9	1.15193	1.56694
CNP	0.09263	0.272723
COASY	0.134581	1.92241
COBL	-0.47448	1.55984
COBLL1	-0.63589	1.53651
COG1	0.372056	1.16579
COG2	0.599264	2.2108
COG3	0.516177	0.3045
COG4	0.342311	1.28472
COG5	0.284978	2.59243
COG6	0.370676	0.980429
COG7	0.449189	2.26401
COG8	0.760937	2.24332
COIL	0.272635	0.98001
COL12A1	0.959469	1.15568
COLGALT1	-0.37975	2.98313
COMMD2	0.255288	0.537048
COMMD3	0.49978	0.611191
COMMD4	0.581275	1.1353
COMT	0.632163	2.04081
COMTD1	0.247559	1.45565
COPA	0.208519	2.70886
COPB1	0.102645	1.69283
COPB2	0.618332	2.66112
COPE	0.632221	2.18568
COPG1	0.113617	2.11621
COPG2	0.418922	1.62697
COPS2	0.230927	0.90556
COPS3	1.43723	2.3069
COPS4	0.206123	1.10267
COPS5	1.20727	1.72419
COPS7A	-0.03051	0.120461
COPZ1	0.319018	0.492348
COQ5	0.469422	1.66514
COQ6	0.184452	0.345281
COQ8A	0.147125	0.687412
COQ8B	0.798512	0.502158
CORO1B	-1.12221	3.19152
CORO1C	-1.29657	4.26994
CORO7	-0.03986	0.113446
COTL1	0.196891	0.526884
COX11	1.35499	1.30207
COX15	0.273631	0.841377
COX20	0.921109	0.619983
COX4I1	0.782958	1.54218
COX7A2	0.980686	1.79775
COX7A2L	1.13916	1.53708
CPD	1.50302	2.7287
CPEB4	0.626005	1.64879
CPNE1	-0.30036	2.53115
CPNE3	0.050627	0.410816
CPNE8	-1.00444	2.76934
CPPED1	-0.16352	0.132216
CPS1	0.128704	1.0152
CPSF1	0.743762	0.706631
CPSF2	0.12484	1.08767
CPSF3	0.404406	1.26056
CPSF4	0.655864	0.490858
CPSF6	0.322049	0.415487
CPSF7	0.826581	0.995197
CPT1A	0.295087	1.90887
CRACD	-0.69988	0.563943
CRADD	0.180213	0.957855
CRBN	0.697023	2.77413
CRIP2	-0.41343	1.10684
CRK	0.397089	1.32915
CRKL	-0.45097	2.57587
CRNKL1	0.435397	0.809828
CRTAP	-0.1417	0.543949
CRTC3	1.32066	0.584268
CRY1	1.28052	1.90006
CRYBG3	0.028194	0.022961
CS	1.11647	0.870653
CSDE1	0.628023	2.94732
CSE1L	0.189763	2.92247
CSF1R;KIT	0.260917	0.305404
CSK	0.019252	0.12365
CSNK1A1	0.110611	1.30652
CSNK1D	0.273839	2.02119
CSNK1E	-0.28168	0.903846
CSNK1G3	-0.27046	1.43627
CSNK2A1	0.397182	1.681
CSNK2A2	0.437716	1.28703
CSNK2B	0.461192	1.76916
CSPG4	-2.07528	4.56842
CSRP1	-0.2383	1.45298
CSRP2	0.305578	1.7658
CSTB	-0.47356	0.851375
CSTF2;CSTF2T	1.64129	1.34831
CSTF3	0.268979	2.02055
CTAG2	0.460221	1.04905
CTAGE9	0.172589	0.164564
CTBP1	0.314307	1.20255
CTBP2	0.088369	0.271079
CTCF	0.470963	1.53247
CTDNEP1	-0.0394	0.079007
CTDP1	0.636438	1.27534
CTDSPL2	1.04301	1.38923
CTH	0.949725	0.64021
CTNNA1	-0.49393	2.6964
CTNNAL1	-0.37585	1.10863
CTNNB1	-1.11942	4.24222
CTNNBL1	1.84887	0.953273
CTNND1	-0.6149	4.71895
CTPS1	0.15465	1.29108
CTPS2	0.027829	0.16698
CTR9	0.064356	0.384512
CTSA	0.568664	0.357121
CTSD	0.741966	0.605918
CTSZ	-0.05005	0.196019
CTTN	-0.6248	3.01536
CTTNBP2NL	0.121039	0.139886
CTU1	0.317564	0.839453
CTU2	-0.04402	0.110609
CUL1	0.339564	1.21436
CUL2	0.239302	3.50337
CUL3	0.223881	3.16833
CUL4A	0.031006	0.195298
CUL4B	0.156384	2.64808
CUL5	0.104457	0.188565
CUL7	1.14398	1.12251
CUX1	0.541497	1.59671
CWC22	0.527187	0.591358
CWF19L1	0.437001	0.701343
CWF19L2	0.470117	0.396113
CXADR	-1.77121	3.02087
CXCR4	0.476609	2.08557
CXorf38	-0.16594	0.390419
CXXC1	0.838622	0.949484
CYB5B	2.09354	2.57842
CYB5R1	0.251933	0.783176
CYB5R3	0.407547	0.496894
CYBA	0.285801	1.38688
CYBC1	-1.37892	0.663204
CYC1	0.351553	0.174796
CYCS	0.055558	0.0833
CYFIP1	-0.36482	3.77338
CYP20A1	1.5429	1.30236
CYP2S1	0.105321	0.309897
CYP51A1	0.012952	0.09531
CYRIB	-0.02633	0.17982
CYTH2	-0.64227	2.69069
DAB2	0.261686	2.10993
DAB2IP	0.679891	0.494855
DAD1	0.354933	0.771792
DAG1	-2.47781	4.55307
DAGLB	1.42949	1.22881
DAP3	0.232662	1.20565
DAPK3	0.393562	0.184734
DARS1	0.057609	0.929086
DARS2	0.070346	1.34817
DAZAP1	1.30977	2.67905
DBN1	-0.94221	3.59567
DBNL	-0.34328	2.78131
DBR1	0.470586	0.193746
DBT	0.618196	0.301307
DCAF1	0.065593	0.693456
DCAF10	1.4389	0.670876
DCAF13	-0.12782	0.258109
DCAF7	0.132633	0.684855
DCAF8	0.491547	1.24255
DCAKD	-0.11754	0.268264
DCBLD1	-2.86499	0.93262
DCBLD2	-0.65635	0.416802
DCK	-0.91792	0.486458
DCLK2	0.029059	0.037958
DCP1A	0.191583	0.544309
DCP2	1.14825	0.968625
DCPS	0.52903	0.529891
DCTD	-0.16957	0.132504
DCTN1	0.192555	1.57539
DCTN2	2.00315	1.22075
DCTN3	1.74392	1.2569
DCTN4	0.194496	1.32986
DCTN5	-0.08442	0.186556
DCUN1D5	0.039252	0.127717
DCXR	-0.3733	0.476364
DDB1	0.776307	2.06088
DDIT4	0.079171	0.092366
DDOST	-0.17934	1.60392
DDR1	-2.05653	3.95959
DDR2	-0.46443	1.26744
DDRGK1	0.354985	0.900219
DDX1	0.443578	3.14752
DDX10	0.240416	1.26184
DDX11	0.053505	0.18283
DDX12P	0.56442	0.344463
DDX17	0.155992	2.15251
DDX18	-0.04851	0.174978
DDX19A	0.05942	1.26947
DDX19B	0.653266	3.22635
DDX20	0.013323	0.032365
DDX21	-0.16479	1.38437
DDX23	0.100121	1.12599
DDX24	0.058257	0.61959
DDX27	-0.12724	1.0352
DDX28	0.262027	1.98304
DDX31	0.355522	0.98161
DDX39A	0.046427	0.268
DDX39B	-0.21647	1.38154
DDX3X	0.096368	2.39201
DDX41	0.090448	0.050753
DDX42	0.038874	0.226695
DDX46	0.206926	0.632773
DDX47	-0.02746	0.243997
DDX49	0.103229	0.556004
DDX5	-0.0816	0.44898
DDX50	0.335951	0.613123
DDX51	0.200425	0.720796
DDX52	0.091838	0.50766
DDX54	0.066456	1.09885
DDX55	0.038294	0.156417
DDX56	0.029734	0.387426
DDX59	0.056166	0.202852
DDX6	0.118642	3.09257
DDX60	0.455909	0.519089
DDX60L	0.607767	0.519713
DEGS1	-0.05427	0.191711
DEK	0.436364	2.37073
DENND10;DENND10P1	0.000326	0.000339
DENND11	-0.93815	0.766992
DENND1A	1.14135	0.64089
DENND2B	-0.30536	0.776924
DENND4A	0.38669	0.343341
DENND4C	0.213902	1.36392
DENND5B	0.045715	0.186708
DENND6A	0.469546	0.330204
DEPDC1	0.150738	0.09108
DEPDC7	-0.3274	0.339312
DERA	-0.12713	0.590383
DERL1	0.100035	0.547952
DFFA	1.92266	2.72324
DGAT1	1.35566	1.05993
DGCR8	0.879513	1.78675
DGKA	0.758245	0.655132
DHCR24	0.038719	0.205009
DHCR7	0.071803	0.170623
DHFR	0.090087	0.842649
DHRS1	1.23829	0.953144
DHRS3	1.21388	0.954369
DHRS7B	0.444004	2.86792
DHRSX	-1.01475	1.75466
DHTKD1	-0.14459	0.152731
DHX15	-0.21828	1.61666
DHX16	0.149726	2.6981
DHX29	0.335095	2.72118
DHX30	0.092143	0.649776
DHX32	0.511915	2.37668
DHX33	0.342446	1.75809
DHX34	0.792154	1.2424
DHX35	1.18374	1.17705
DHX36	0.087535	0.950059
DHX37	0.376911	2.0605
DHX38	-0.0235	0.141624
DHX40	1.19677	1.11456
DHX57	0.465918	2.2433
DHX58	-0.34992	0.335891
DHX8	0.554711	0.472595
DHX9	0.173435	1.37251
DIAPH1	0.007301	0.04585
DIAPH3	-0.0252	0.093378
DICER1	-0.12651	0.10012
DIDO1	0.029348	0.212992
DIMT1	0.274444	0.713392
DIP2A	-0.1416	0.089273
DIP2B	-0.51317	1.1785
DIS3	-0.02184	0.486683
DIS3L	-0.14262	0.167337
DIS3L2	0.335117	0.619121
DIXDC1	-0.25953	0.09195
DLAT	0.062399	0.242376
DLD	-0.25483	0.311329
DLG1	-1.44257	3.24146
DLG5	-1.38202	2.56189
DLGAP4	1.11178	2.00054
DLGAP5	-0.29366	0.809451
DLST	1.0127	1.12556
DMAC2	-0.14269	0.23225
DMAP1	0.047292	0.131814
DMD	-0.75086	3.37492
DMXL1	0.125472	0.176662
DMXL2	0.135172	0.099706
DNAAF5	0.15258	2.07756
DNAJA1	0.825217	2.60744
DNAJA2	1.1977	2.44663
DNAJA3	-0.14532	0.781198
DNAJB1	-0.01167	0.059227
DNAJB11	0.249821	0.64652
DNAJB12	1.51484	3.05382
DNAJB4	-0.09091	0.332225
DNAJB6	1.66246	2.1115
DNAJC1	0.540559	0.41184
DNAJC10	0.319242	2.28122
DNAJC11	0.123759	1.13251
DNAJC13	0.279119	1.80321
DNAJC15	1.03482	2.67752
DNAJC16	0.285759	0.302935
DNAJC2	0.210208	1.39797
DNAJC21	1.05583	3.51906
DNAJC3	0.12336	0.485028
DNAJC30	1.20929	2.93086
DNAJC6	-0.13209	0.545393
DNAJC7	0.192671	1.02515
DNAJC9	1.27797	0.415598
DNM1L	0.120672	2.07387
DNM2	0.10249	2.59765
DNM3	1.21274	0.805108
DNMBP	-0.16875	2.60614
DNMT1	0.137381	1.00831
DNPEP	0.311727	0.722029
DNTTIP1	0.031268	0.040848
DNTTIP2	-0.12334	0.869364
DOCK1	0.01148	0.009648
DOCK5	0.233686	1.10837
DOCK6	1.15944	1.75005
DOCK7	-0.08052	0.642337
DOCK9	-0.64083	1.49028
DOLPP1	-0.24822	1.23713
DONSON	0.037963	0.008916
DPAGT1	0.499633	0.746112
DPCD	0.289291	0.956064
DPF2	1.2771	0.882851
DPH1	-0.37576	0.882928
DPH2	0.103481	0.102165
DPH5	0.470678	0.517879
DPH6	1.32543	1.48533
DPM1	0.036337	0.113844
DPP3	0.842196	1.5542
DPP8	0.020287	0.013034
DPP9	2.02896	0.716383
DPY19L1	1.62157	1.48582
DPYSL2	0.358921	2.8129
DPYSL5	-0.41777	1.99237
DRAM2	0.392438	0.647115
DRG1	0.094821	0.670804
DRG2	0.241172	0.684089
DROSHA	0.205683	1.54538
DSC1	-1.27239	1.83773
DSG1	-0.5116	0.613951
DSG2	-1.79138	4.86294
DSP	-0.38376	4.88492
DST	-0.2649	1.48228
DSTN	-0.02125	0.081199
DSTYK	0.074107	0.061082
DTL	-0.03182	0.16756
DTNA	-0.48659	1.15787
DTWD1	1.01151	0.911216
DTWD2	0.742711	2.11351
DTX3L	0.439349	1.73243
DTYMK	0.071578	0.73208
DUS1L	0.707747	0.475766
DUS2	0.464914	0.875396
DUS3L	0.255379	1.95312
DUSP11	0.692951	1.01462
DUSP12	0.147373	1.22327
DUSP23	-0.0213	0.202611
DUSP3	0.613757	1.1107
DUSP9	1.43089	2.9809
DUT	-0.36698	1.77702
DVL2	0.085272	0.263717
DVL3	-0.02317	0.04509
DYM	1.04747	1.45541
DYNC1H1	0.074991	0.881043
DYNC1I2	0.20721	0.629417
DYNC1LI1	0.069284	0.525128
DYNC1LI2	-0.06413	0.504607
DYNC2I2	0.48264	1.42562
DYNLL1;DYNLL2	0.116796	0.158862
DYNLRB1	1.17591	0.45103
DYNLT1	-0.18019	0.748092
DYNLT3	0.338976	0.67972
DYRK1A;DYRK1B	1.35779	0.85405
E4F1	-1.8308	1.64408
EARS2	0.17518	0.806756
EBP	0.088245	0.187599
ECD	-0.00647	0.020804
ECE1	1.13088	1.0581
ECEL1	0.017965	0.150917
ECH1	0.705975	0.87208
ECHDC1	0.066441	0.191988
ECHS1	0.917615	0.552914
ECI1	1.16356	0.839696
ECI2	0.2067	2.08681
ECPAS	0.164852	2.23938
ECSIT	0.280795	1.28388
ECT2	0.303445	1.15462
EDC3	0.11309	0.590765
EDC4	-0.10328	2.1198
EDEM3	1.00778	1.41408
EDRF1	0.485987	2.12952
EEA1	2.66446	2.09933
EED	0.329112	0.757579
EEF1A1	0.085465	0.755827
EEF1AKMT2	1.33346	1.81726
EEF1B2	0.962447	3.08668
EEF1D	1.93191	4.84568
EEF1E1	-0.07428	0.963846
EEF1G	-0.0958	0.488545
EEF2	0.087477	0.913502
EEF2K	0.730379	1.58116
EEFSEC	0.365806	1.39776
EEIG2	-0.32698	0.237566
EFEMP1	0.266179	0.29273
EFHD2	-0.30254	0.970702
EFL1	0.586237	2.11078
EFR3A	0.036814	0.038691
EFTUD2	0.653219	2.5639
EGFR	-0.88004	3.4093
EGLN1	0.470111	3.61362
EHBP1	0.132013	0.195888
EHBP1L1	-0.15529	1.08773
EHD1	0.160384	1.37987
EHD2	-0.21878	1.36506
EHD4	0.023281	0.102561
EHMT1	-0.05095	0.214292
EHMT2	0.507445	0.178769
EIF1AX	0.150206	0.960924
EIF2A	0.523446	3.18645
EIF2AK2	0.277491	2.47501
EIF2AK3	-0.77808	0.510471
EIF2AK4	0.753672	2.46586
EIF2B1	-0.04943	0.78295
EIF2B2	0.04797	0.190297
EIF2B3	0.228626	3.55528
EIF2B4	0.31576	0.959424
EIF2B5	0.238744	0.879563
EIF2D	0.307859	3.53293
EIF2S1	0.125496	1.06229
EIF2S2	0.139402	1.08355
EIF2S3	-0.10805	1.02524
EIF3A	0.55302	4.19165
EIF3B	0.527625	4.75892
EIF3C	0.414857	3.53979
EIF3D	0.162863	2.06997
EIF3E	0.10449	1.51531
EIF3F	-0.04298	0.520048
EIF3G	0.53942	2.77352
EIF3H	0.73419	2.0718
EIF3I	0.863475	3.2227
EIF3J	1.39957	4.52182
EIF3K	0.181694	0.877038
EIF3L	0.454651	3.1443
EIF3M	0.082747	1.77413
EIF4A1	0.00388	0.052546
EIF4A2	0.234258	0.88032
EIF4A3	0.041423	1.06476
EIF4B	1.17821	2.55049
EIF4E	0.443186	0.802835
EIF4E2	0.057276	0.074228
EIF4ENIF1	1.2035	1.14663
EIF4G1	0.71582	5.46569
EIF4G2	0.086234	0.862838
EIF4G3	0.67684	2.90355
EIF4H	0.856399	1.50964
EIF5	1.17673	3.67452
EIF5A	0.642955	2.92915
EIF5B	0.627192	2.85185
EIF6	0.417401	1.73396
EIPR1	-0.85871	0.514276
ELAC2	-0.05829	0.595688
ELAVL1	0.032825	0.229514
ELMO2	0.052649	0.292463
ELMOD2	0.551222	0.623655
ELOB	0.745611	0.91909
ELOC	0.089237	0.074949
ELOVL1	0.484642	0.559968
ELOVL5	0.225541	1.38258
ELP1	0.01821	0.680041
ELP2	0.333046	2.5188
ELP3	0.229583	3.17907
ELP4	0.904792	1.24469
EMC1	0.30407	1.50692
EMC2	0.352193	0.761686
EMC3	0.095898	1.15647
EMC4	-0.08799	0.205577
EMC6	1.07634	0.567536
EMC7	0.100159	0.368878
EMC8	1.00606	0.658447
EMD	1.5021	3.51937
EMG1	0.117325	0.534187
EML2	1.88537	2.40192
EML3	2.68474	1.72655
EML4	0.585573	1.41775
EMSY	-0.32858	0.314939
ENAH	-0.23125	0.635803
ENDOD1	1.45162	2.52872
ENDOG	-0.00561	0.004869
ENGASE	1.33692	0.612499
ENO1	-0.68341	1.77867
ENO3	-0.24314	0.283128
ENOPH1	1.75557	1.48826
ENOSF1	0.596383	2.21923
ENSA	1.7144	1.23259
EP300	0.905056	0.909291
EP400	0.136826	0.473858
EPB41	-0.25919	1.63031
EPB41L1	-0.78062	2.78387
EPB41L2	-1.14471	4.02882
EPB41L5	-0.83531	1.54367
EPHA2	-1.42427	1.83607
EPHB4	-1.40006	4.50251
EPPK1	0.094372	0.28312
EPRS1	0.118625	2.0659
EPS15	0.567781	2.13939
EPS15L1	0.752326	2.42096
EPS8	-2.40123	2.80383
EPS8L2	-0.64318	2.63757
ERAL1	0.251681	0.92678
ERAP1	-0.05371	0.315227
ERBB2	-1.34834	2.32999
ERBIN	-0.76299	3.83951
ERC1	0.767514	3.55902
ERCC1	0.99136	1.53933
ERCC2	0.70635	0.96289
ERCC3	0.152329	0.68809
ERCC4	0.012435	0.008533
ERCC5	0.597725	1.15197
ERCC6	1.78926	1.82685
ERCC6	0.382753	0.677544
ERCC6L	0.245279	0.300523
ERF	1.03661	1.33415
ERGIC1	-0.0396	0.420899
ERGIC2	0.09028	0.25855
ERGIC3	0.116472	0.463581
ERI1	0.284193	0.196042
ERLIN1	0.149411	0.202074
ERLIN2	0.578629	1.43013
ERMP1	-0.12851	0.461323
ERO1A	0.457588	0.661052
ERP29	0.706275	0.55529
ESCO2	-1.36314	0.722689
ESF1	1.15292	1.34853
ESPL1	0.361106	1.75006
ESRP2	0.363942	2.52442
ESRRA	0.179062	0.141577
ESYT1	0.644573	4.00692
ESYT2	0.349332	2.43211
ETF1	-0.02612	0.346029
ETFA	-0.00149	0.015689
ETFB	0.037394	0.135045
ETHE1	-0.05366	0.08752
ETS2	0.819562	1.61936
EVI5	0.901523	1.3021
EVL	0.445129	1.20282
EVPL	1.00477	0.975262
EWSR1	0.64459	1.89656
EXD2	0.443356	1.22449
EXO1	0.375718	0.542124
EXOC1	0.113925	0.541058
EXOC2	0.318605	1.31252
EXOC3	0.162889	0.871402
EXOC4	0.124146	1.2102
EXOC5	0.811801	1.57871
EXOC6	0.296022	0.669971
EXOC6B	0.553621	0.722385
EXOC7	0.21016	0.592471
EXOC8	1.36371	2.09215
EXOSC1	1.19859	2.08992
EXOSC10	0.099272	0.474153
EXOSC3	0.459301	0.574013
EXOSC5	0.669239	0.926657
EXOSC8	0.828187	1.14141
EXOSC9	-0.04246	0.134476
EYA3	-0.33952	0.300059
EYA4	0.567455	1.14666
EZH2	1.01888	0.638917
EZR	-2.76813	5.32739
F11R	-2.2078	2.09174
FADS1	0.360566	2.01655
FAF1	0.307088	1.73196
FAF2	0.28533	2.09154
FAHD2A;FAHD2B	1.03014	1.72911
FAIM	-0.43607	0.43141
FAM107B	-0.22818	0.330063
FAM114A1	1.54918	2.42759
FAM114A2	1.4224	1.01261
FAM117B	0.361541	0.170581
FAM118B	0.918212	0.72038
FAM120A	0.274591	2.06682
FAM120B	0.267701	0.412407
FAM120C	0.602041	1.35946
FAM3A	0.147179	0.05424
FAM50A	0.442769	1.25199
FAM83B	-0.20844	1.11835
FAM83D	0.65115	1.33975
FAM83H	-0.21208	2.19055
FAM8A1	1.29183	1.78631
FAM91A1	0.515301	2.2096
FAM98A	1.10481	4.5896
FAM98B	0.265305	1.44291
FANCA	1.15733	2.16777
FANCB	0.233847	0.172471
FANCD2	0.281274	0.976311
FANCG	0.118898	0.3444
FANCI	0.147393	1.95708
FAR1	0.162082	0.707246
FARP1	-0.02756	0.183276
FARP2	-0.35072	0.410784
FARS2	0.121067	0.717384
FARSA	-0.01685	0.171512
FARSB	0.035975	0.527498
FASN	-0.01106	0.129634
FASTKD2	0.008404	0.086524
FASTKD3	0.764645	0.652265
FASTKD5	0.109636	0.258025
FAU	0.670428	0.240919
FBL	-0.27868	2.86329
FBN1	0.23405	0.383561
FBXL12	0.363841	0.52725
FBXL15	0.056631	0.052362
FBXL18	-0.05872	0.131415
FBXL20	0.579476	0.304125
FBXL6	1.15408	0.941115
FBXL8	0.950716	0.55388
FBXO21	-0.03223	0.085571
FBXO22	0.206551	1.85153
FBXO3	-1.31295	1.24019
FBXO30	0.449763	0.268164
FBXO38	1.00019	1.31617
FBXO45	-0.94392	0.926139
FBXO7	0.503856	1.81022
FBXW11	-0.06654	0.051849
FBXW9	0.988849	2.43691
FCF1	-0.05239	0.094144
FCHO2	0.369649	0.685007
FCSK	0.358272	1.28228
FDFT1	0.20672	0.911057
FDPS	0.444924	1.74291
FDXR	-0.01896	0.047008
FECH	0.335108	0.63688
FEM1B	0.311296	0.287749
FEN1	0.083588	0.336958
FER	0.086243	0.134636
FERMT1	0.086246	0.583705
FERMT2	-0.71703	3.13037
FGD1	-0.2007	0.463257
FGD4	-0.64971	1.19539
FGD6	-0.67879	0.333481
FH	-0.02957	0.110293
FHIP1A	1.08424	1.38078
FHIP2A	0.748145	2.08555
FHL2	-0.19509	1.40973
FHL3	0.155728	0.309812
FHOD1	-0.09529	0.262238
FIBP	0.272527	1.0047
FIGNL1	0.00614	0.039063
FIP1L1	0.707889	2.97271
FIRRM	1.37167	0.642303
FKBP10	0.398714	0.455083
FKBP15	0.496286	4.02582
FKBP1A	-0.34952	1.9526
FKBP4	0.403966	4.23238
FKBP5	0.955756	2.05855
FKBP8	0.480204	1.97101
FLAD1	0.19928	0.99314
FLCN	0.482942	0.272543
FLG	-1.32228	0.588402
FLG2	-0.64762	0.798664
FLII	0.175725	1.56125
FLNA	-0.69829	5.37325
FLNB	-0.47433	3.94685
FLOT1	-0.23185	1.95229
FLOT2	0.289728	0.854976
FLVCR1	-1.00693	3.95826
FLYWCH1	1.16408	1.50446
FLYWCH2	0.384302	0.989203
FMNL1	-0.21761	1.14606
FMNL2	-0.45565	1.84795
FMR1	1.53768	2.24716
FNBP1	-0.10484	0.094618
FNBP1L	0.76411	0.651359
FNBP4	0.974914	0.854731
FNDC3A	0.689875	1.56174
FNDC3B	0.462161	1.42578
FNTA	0.732473	0.537128
FNTB	0.677254	1.52905
FOCAD	0.554979	2.08663
FOXJ2	1.61288	1.07074
FOXK1	0.019111	0.076572
FOXK2	0.447894	0.380653
FOXRED1	0.168362	1.68594
FOXRED2	0.678249	1.13475
FPGS	0.432266	0.637629
FPGT	0.375161	0.140548
FRG1	1.19326	3.89421
FRMD8	-0.53821	0.763089
FRYL	0.655788	0.948542
FSCN1	-0.84508	3.10714
FTH1	1.05632	2.63126
FTO	0.160226	0.121013
FTSJ1	-0.24603	0.513588
FTSJ3	-0.05104	0.262109
FUBP1	1.3184	2.51343
FUBP3	0.709557	2.29222
FURIN	1.38361	1.50924
FUS	1.20981	3.3002
FXR1	0.174055	1.06156
FXR2	0.227647	1.93809
FYCO1	1.1583	1.21856
FYN	-1.69552	4.57567
FYTTD1	-0.09389	0.053597
FZD6	-0.22175	0.242662
FZR1	2.2756	1.18876
G3BP1	1.73758	4.45667
G3BP2	1.47365	3.40011
G6PC3	0.796973	1.40389
G6PD	-0.10683	1.38012
GAK	-0.00422	0.017925
GALE	0.596218	0.53207
GALK1	0.074252	1.35903
GALK2	-0.73597	0.481959
GALNT1	-0.47724	0.536421
GALNT2	0.114606	0.948957
GAMT	-0.01035	0.013145
GAN	-0.54934	0.497551
GANAB	-0.1046	0.358108
GAPDH	-0.01545	0.035805
GAPVD1	0.184825	1.46573
GARS1	-0.2898	0.637106
GART	0.035044	0.534119
GATAD2A	-0.0003	0.00161
GATAD2B	0.103704	1.05639
GATB	-0.07248	0.111428
GATD1	1.22806	1.28551
GBA1	0.822869	0.786851
GBE1	0.325679	0.829171
GBF1	0.270328	2.5535
GCAT	0.135822	0.675232
GCC1	0.759994	0.908283
GCC2	0.960203	1.51676
GCDH	0.113941	0.148245
GCLC	1.20519	1.70721
GCLM	-0.45202	2.20452
GCN1	0.148872	1.12173
GDA	-0.03204	0.080591
GDAP2	1.3516	1.1614
GDI1	0.729842	2.28235
GDI2	-0.30162	1.66039
GEMIN4	0.26214	0.662323
GEMIN5	-0.03941	0.408309
GEMIN8	-0.29014	0.267238
GET3	-0.22036	1.44663
GET4	0.349372	1.13666
GFM1	0.05029	0.215673
GFM2	-0.0656	0.372061
GFPT1	-0.11556	1.52582
GFPT2	-0.16618	0.537827
GFUS	0.300615	0.834399
GGA2	1.79759	0.806388
GGCT	-0.67201	2.37034
GGCX	0.381053	1.85829
GGH	0.852642	0.798229
GGNBP2	0.809151	0.248045
GIGYF2	1.00555	2.52438
GINS1	0.697131	0.324127
GIPC1	-0.05372	0.995796
GIPC3	0.139788	0.146853
GIT1	0.724702	3.74497
GIT2	0.058268	0.085428
GLB1	-0.05755	0.037864
GLCCI1	-0.1775	0.550842
GLE1	0.378923	1.6973
GLG1	-0.17148	0.116393
GLMN	0.428609	3.18078
GLO1	0.859453	0.340728
GLOD4	-0.58222	2.56184
GLRX3	-0.14948	1.26551
GLS	0.070812	0.331898
GLT8D1	-0.0501	0.563091
GLT8D2	2.82606	3.88817
GLUD1	0.084997	0.640493
GLYR1	0.192649	1.12535
GMDS	-0.14698	0.871671
GMIP	1.31941	1.46535
GMPPA	0.018866	0.115811
GMPPB	0.292053	1.6459
GMPS	-0.14555	2.49289
GNA11	-0.54985	2.26478
GNA13	-0.33332	1.83457
GNAI1	-1.10039	3.7262
GNAI2	-0.58457	1.98639
GNAI3	-1.33828	4.60866
GNAO1	-1.25606	3.67124
GNAQ	-0.43929	0.787507
GNAS	-0.4793	3.49719
GNB1	-0.50037	1.44366
GNB1L	0.115582	0.166329
GNB2	-0.68316	3.98096
GNB4	-1.75208	2.63025
GNE	0.156039	1.55665
GNL1	0.085738	0.993841
GNL2	0.089947	0.154557
GNL3	0.017829	0.069244
GNL3L	0.013378	0.027609
GNPDA1	0.835537	4.27198
GNPDA2	0.669806	0.495561
GNS	0.353734	0.277556
GOLGA1	0.897638	1.19792
GOLGA2	0.81938	3.68007
GOLGA3	1.12752	1.87776
GOLGA4	0.95179	0.51386
GOLGA5	-0.26258	0.278242
GOLGA7	0.728631	0.527365
GOLGB1	0.853507	2.46794
GOLPH3	0.117906	0.487075
GOLT1B	0.708916	2.68679
GOPC	1.21511	3.95803
GORAB	1.12594	2.21372
GORASP2	1.99504	1.59313
GOSR1	0.836284	0.466394
GOSR2	0.447887	0.292218
GOT2	-0.90405	0.773454
GPAA1	0.10751	1.03856
GPAM	0.535031	0.7715
GPAT3	0.04362	0.039582
GPAT4	0.797438	1.65814
GPATCH4	1.22744	1.34079
GPATCH8	0.489077	0.34821
GPD1L	-0.06629	0.217875
GPD2	0.20918	0.714298
GPHN	-0.09915	0.630506
GPI	0.314469	2.99423
GPKOW	-0.52871	1.11229
GPN1	0.076475	0.292253
GPN3	-0.2317	1.1853
GPR108	1.55404	1.38657
GPR180	-0.17121	0.354276
GPR50	-2.20073	2.05894
GPR89A;GPR89B	1.31528	1.83859
GPRC5A	0.617179	2.35339
GPRC5C	-0.76074	0.566357
GPRIN1	-0.57169	0.735598
GPS1	-0.09067	0.909251
GPSM1	0.342834	0.727719
GPSM2	-0.24792	0.387374
GPT2	0.857013	0.344481
GPX8	0.20565	1.08606
GRAMD1A	1.19986	2.36764
GRAMD1B	0.240107	0.451427
GRAMD2B	1.64877	1.54302
GRB10	0.329832	0.570805
GRIPAP1	1.00728	1.12057
GRPEL1	0.278502	1.6218
GRPEL2	-0.01471	0.041017
GRSF1	0.644967	2.75316
GRWD1	0.256255	2.13289
GSDMD	0.086044	0.09879
GSDME	0.240295	1.3762
GSE1	1.08489	1.13817
GSK3A	0.058015	0.229602
GSK3B	0.044025	0.278996
GSPT1	-0.3134	3.53556
GSPT2	-0.28309	0.774912
GSR	-0.5158	3.15364
GSTCD	0.717931	0.56811
GSTK1	0.13765	1.20384
GSTM3	0.025018	0.13745
GSTO1	0.760394	3.05371
GSTT1	-0.01139	0.033057
GSTT2;GSTT2B	0.412619	0.56042
GTF2B	0.30829	0.836963
GTF2E1	0.294606	1.28632
GTF2F2	0.670458	1.02002
GTF2H1	-0.25798	0.195025
GTF2H4	0.688911	0.628976
GTF2I	0.174124	1.17696
GTF2IRD1	1.31917	0.980858
GTF3C1	0.204179	1.88924
GTF3C2	0.163226	1.20123
GTF3C3	0.266919	1.60917
GTF3C4	0.514357	1.7605
GTF3C5	0.205024	1.36637
GTPBP1	0.006973	0.039603
GTPBP10	0.47427	1.34434
GTPBP2	1.11969	0.95572
GTPBP4	0.06808	1.63666
GTPBP6	0.356597	0.503333
GTPBP8	-0.09644	0.063966
GUF1	0.308699	0.585954
GUK1	0.090603	0.092542
GYG1	0.41917	0.399184
GYS1	-0.1363	0.437515
H1-2;H1-3;H1-4	-0.27422	0.639352
H2AC11;H2AC12;H2AC14;H2AC18;H2AC20;H2AC7;H2AJ	-1.01896	0.593911
H2AZ1;H2AZ2	0.200001	1.13413
H2BC12;H2BC12L;H2BC13;H2BC14;H2BC15;H2BC18;H2BC4;H2BC5;H2BC9	-0.40229	2.51253
H2BC26	-0.19642	1.35586
H3-3A;H3-4;H3C1;H3C15	-0.78116	2.31481
H3-7	-0.44484	2.19543
H4C1	-0.66403	2.2816
HACD3	0.184099	1.12016
HADHA	-0.03878	0.159226
HADHB	0.004309	0.024851
HAGH	0.028559	0.127634
HARS1	-0.13529	0.915485
HASPIN	0.144878	0.27335
HAT1	-0.02119	0.158294
HAUS2	1.01483	1.00562
HAUS3	-0.13706	0.04132
HAUS4	0.905575	3.43748
HAUS5	0.163631	1.57083
HAUS6	0.09476	0.574835
HAUS7	-0.15705	0.289723
HAUS8	-0.32613	0.089288
HAX1	0.501295	1.54597
HBA1	0.549496	0.618861
HBB;HBD;HBE1;HBG1;HBG2	-0.60494	0.344851
HBS1L	0.445115	3.44026
HCCS	-0.34598	1.32359
HCFC1	0.029185	0.341483
HDAC1	-0.01715	0.073563
HDAC2	-0.0617	0.462848
HDAC3	0.866665	1.44575
HDAC4	1.95838	2.345
HDAC6	1.06973	0.877121
HDAC7	0.438409	0.790848
HDAC8	0.528589	0.962476
HDGF	0.827191	5.18197
HDGFL2	0.996792	0.879854
HDHD3	0.363065	0.263057
HDHD5	0.004328	0.040712
HDLBP	0.240161	3.54554
HEATR1	0.082329	0.432943
HEATR3	0.452162	2.08887
HEATR5A	-0.12461	0.041784
HEATR5B	0.549002	1.47886
HEATR6	-0.44421	0.509321
HEBP1	0.180186	0.322876
HECTD1	0.142151	1.08231
HECTD3	0.212648	0.398117
HECTD4	0.682439	0.751223
HECW2	0.508689	0.589431
HELB	-0.26362	0.23973
HELLS	0.384507	1.84204
HELZ	0.764235	1.77311
HELZ2	0.989052	1.38029
HERC1	0.260087	2.06906
HERC2	0.346565	0.439013
HERC4	0.150019	1.56496
HERC5	0.444836	0.764721
HERPUD1	1.62027	2.26327
HEXA	0.570942	0.494381
HEXIM1	1.32116	0.955874
HGH1	0.671253	1.67553
HGS	1.09387	4.27317
HIF1AN	1.02559	1.78953
HIP1	0.344303	0.717906
HIP1R	0.349289	1.95802
HIRA	-0.97256	0.548346
HIRIP3	-0.57472	1.18527
HK2	0.188463	1.24632
HKDC1	0.711937	1.91993
HLA-A	-0.95851	2.12838
HLA-B	-1.67775	4.12938
HLA-C	-1.10347	5.02065
HLA-E	6.20686	5.38454
HLA-G	0.103273	0.017259
HLA-H	-0.5135	1.50602
HLCS	0.788806	1.22772
HLTF	0.227342	2.56987
HM13	0.17863	1.52361
HMBS	0.60152	0.542029
HMCES	1.10134	1.95973
HMGB1	0.980934	0.88408
HMGCS1	-0.02963	0.029152
HMMR	0.875575	1.10543
HMOX2	1.45708	1.0712
HNRNPA0	0.086103	0.458246
HNRNPA1	-0.08479	0.465438
HNRNPA2B1	0.216854	1.58959
HNRNPA3	0.038321	0.158945
HNRNPAB	0.189568	0.597246
HNRNPC	0.144654	0.671768
HNRNPD	0.210459	1.24929
HNRNPDL	1.73269	2.60046
HNRNPF	0.123586	1.58665
HNRNPH1	0.156476	0.892478
HNRNPH2	0.085858	0.897999
HNRNPH3	-0.23831	1.20187
HNRNPK	0.323633	2.10233
HNRNPL	0.549784	2.58321
HNRNPLL	0.423049	1.03344
HNRNPM	0.06443	0.557284
HNRNPR	0.777119	0.239493
HNRNPU	-0.21896	2.79901
HNRNPUL1	1.1846	1.8023
HNRNPUL2	0.600107	2.11411
HOMER3	0.314547	0.833714
HOOK3	1.19688	1.89149
HOXC10	0.567785	0.621939
HP1BP3	0.064939	0.689132
HPCAL1	0.518675	1.38528
HPD	-0.02446	0.128837
HPDL	-0.43373	1.15052
HPF1	0.264921	0.85158
HPRT1	-0.0649	0.3787
HPS3	0.392684	2.15612
HPS5	0.739953	1.19788
HPS6	0.395072	1.73677
HRNR	-1.93677	1.12658
HS1BP3	0.723277	1.41634
HSD17B10	0.006608	0.047493
HSD17B11	0.14848	0.565789
HSD17B12	-0.01801	0.042499
HSD17B4	0.215127	2.22219
HSD17B7	0.263172	0.4794
HSDL1	0.307117	0.973777
HSDL2	0.263288	1.66619
HSF1	-0.61421	1.35363
HSP90AA1	0.367561	2.92675
HSP90AA4P	0.540134	1.81514
HSP90AB1	0.074094	1.00896
HSP90AB4P	0.016426	0.022489
HSP90B1	0.074912	0.903268
HSPA12A	0.241779	0.419439
HSPA13	0.232903	0.284561
HSPA14	0.442186	2.10172
HSPA1A;HSPA1B	0.199867	1.04846
HSPA4	0.754108	3.52118
HSPA4L	0.208363	1.17639
HSPA5	-0.07598	0.512846
HSPA6	0.283945	1.33363
HSPA8	0.438533	2.73326
HSPA9	-0.09144	0.258858
HSPB1	0.269	1.60736
HSPB8	0.453074	0.356173
HSPBP1	-0.06433	0.238871
HSPD1	-0.04317	0.100238
HSPE1	-0.90021	0.374781
HSPH1	-0.06404	1.51561
HTATSF1	0.622349	3.04369
HTRA1	0.543117	0.639946
HTT	0.701651	1.4033
HUS1	-0.05876	0.14103
HUWE1	0.114988	1.74301
HYAL2	-0.44648	0.306977
HYCC1	0.132659	0.063955
HYOU1	-0.11093	1.58593
HYPK	0.010906	0.013202
IARS1	0.237774	3.69416
IARS2	-0.05255	0.364878
IBTK	0.239644	1.41685
ICAM1	-0.43693	1.94188
ICE1	-0.01869	0.02249
ICE2	-1.72343	0.937742
IDE	0.543196	2.4519
IDH1	0.110825	0.213345
IDH2	0.047642	0.326039
IDH3A	0.030608	0.185025
IDH3B	0.266136	1.02671
IDH3G	-0.00282	0.014248
IDI1	0.251432	2.45585
IER2	1.38314	1.90394
IFI16	0.132317	1.89979
IFIH1	-0.0197	0.008544
IFIT1	-0.19799	0.443071
IFIT2	-0.26774	0.254755
IFIT3	-0.43716	0.980833
IFITM1;IFITM2;IFITM3	0.691877	2.55897
IFRD1	0.299503	0.522562
IFRD2	0.38319	2.02431
IFT122	-0.60441	0.432516
IFT56	0.863436	0.919613
IGBP1	0.453175	2.48192
IGF1R	-0.67933	2.29329
IGF2BP1	-0.03294	1.08765
IGF2BP2	-0.04237	0.080934
IGF2BP3	0.104331	1.37189
IGF2R	0.744375	0.589908
IGHD	0.352024	0.578376
IGHG1	-0.92453	2.05271
IGHMBP2	0.756325	0.421324
IGSF3	-2.33436	2.33497
IK	1.17861	1.16511
IKBKB	0.548782	2.49701
IKBKG	1.01409	0.803778
IL18	0.426374	0.982236
IL1RAP	-0.00542	0.011027
IL6ST	-0.88213	1.95835
ILF2	0.709492	0.757966
ILF3	0.235636	1.2678
ILK	-0.01312	0.179947
ILKAP	0.713114	0.304996
ILVBL	0.495105	2.2602
IMMP1L	1.732	0.96191
IMMP2L	-0.06179	0.041751
IMMT	0.381739	1.71401
IMP3	-0.4668	3.18683
IMP4	0.91097	0.378875
IMPA1	1.54967	0.764905
IMPA2	0.456237	2.20599
IMPDH1	1.01666	1.47402
IMPDH2	1.60405	3.59789
INF2	0.055859	0.861062
INO80	-0.58967	0.566771
INPP4A	1.07776	1.9547
INPP5B	0.882819	0.802525
INPP5F	-0.77989	1.06596
INPP5K	-0.11615	0.105811
INPPL1	0.251035	1.69589
INSR	-1.18685	2.7107
INTS1	0.364629	1.06921
INTS10	0.530883	0.570327
INTS11	0.572194	1.16652
INTS12	0.101514	0.120199
INTS13	0.58009	2.23999
INTS15	0.752964	1.07464
INTS2	0.721475	0.357918
INTS3	0.246916	1.44605
INTS4	1.17686	1.17534
INTS5	1.8199	2.01546
INTS6	0.398273	1.51347
INTS7	0.13916	0.784411
INTS8	0.537144	1.28882
INTS9	0.222597	0.454106
IP6K1	-0.5923	0.622046
IPO11	0.184045	1.71211
IPO13	0.953679	0.552195
IPO4	0.085741	2.55815
IPO5	0.006466	0.285025
IPO7	0.153931	2.29119
IPO8	0.547318	1.17306
IPO9	0.224542	2.79515
IPPK	-0.62712	0.293808
IQGAP1	-0.49553	3.58905
IQGAP3	0.704264	1.0544
IQSEC2	1.2905	2.72661
IRAK1	0.643046	2.21708
IRAK4	0.812712	1.01106
IREB2	0.366417	1.82575
IRF2BP1	0.188485	0.57215
IRF2BP2	0.485203	1.21459
IRF2BPL	-0.43105	0.247844
IRF3	-0.01805	0.055373
IRS2	-0.19048	1.27387
ISCA1	0.022476	0.052927
ISG15	-0.28915	1.57547
IST1	0.0197	0.054677
ITCH	-0.00983	0.039153
ITGA1	-1.58038	3.86032
ITGA2	-2.50471	2.19403
ITGA3	-1.29375	2.9832
ITGA5	-2.74464	2.62928
ITGA6	-0.58718	0.688298
ITGB1	-0.14585	0.719716
ITGB5	-0.15627	0.252199
ITPA	-0.20682	1.77851
ITPK1	-0.49441	2.65675
ITPR1	0.437045	1.44999
ITPR2	0.255628	0.363027
ITPR3	0.080747	0.542827
ITPRID2	-0.02611	0.081882
ITPRIP	-0.36199	0.475887
ITSN1	1.92352	2.35824
ITSN2	0.791368	0.262597
IWS1	0.112178	0.4151
JADE1	0.292938	0.687007
JADE3	0.169102	0.807976
JAGN1	0.509919	1.56547
JAK1	-0.48767	3.15841
JMJD1C	0.120977	0.094464
JMJD6	0.374964	0.671025
JMY	-0.28034	0.220753
JPH1	1.92373	1.6036
JPT2	0.277887	1.2992
JUP	-1.10983	4.55676
KANK1	-0.47797	0.132939
KANK2	-0.37079	2.96868
KANSL3	-0.43115	0.44277
KARS1	0.040489	0.551102
KAT2A	0.341187	0.213745
KAT7	0.371662	1.36745
KAT8	1.17992	0.812583
KATNA1	0.157662	0.233989
KATNAL2	-4.78724	1.39862
KATNB1	-0.04061	0.115788
KBTBD4	1.56582	1.51521
KCMF1	1.03966	2.0428
KCNAB2	1.59336	1.5784
KCNK1	0.21728	0.128301
KCTD3	-0.40811	1.93372
KDELR1	1.22496	2.58599
KDELR2	1.59655	2.68119
KDELR3	0.749133	0.740935
KDM1A	0.201185	1.41646
KDM1B	0.582453	0.724984
KDM2A	-0.05737	0.259849
KDM2B	0.498915	0.470189
KDM3A	0.41414	1.44015
KDM3B	0.208196	1.19285
KDM4A	1.05071	0.588559
KDM4B	0.478008	0.520838
KDM5B	0.358158	1.43957
KDM5C	0.352577	2.01381
KDSR	-0.82286	0.654998
KEAP1	-0.10465	0.277625
KHDRBS1	1.73913	1.26791
KHNYN	0.130117	0.149356
KHSRP	0.228211	2.12925
KIAA0930	-0.14024	0.084005
KIAA1217	0.01911	0.009239
KIAA1522	-1.075	5.74036
KIAA1671	-0.78368	3.09202
KIAA2013	0.59085	1.11797
KIDINS220	0.190681	0.6335
KIF11	0.25669	0.747638
KIF13A	0.111624	0.759689
KIF13B	0.095318	0.24994
KIF14	-0.37983	1.01698
KIF15	-0.06668	0.204377
KIF18A	0.355687	0.35426
KIF1B	0.280343	1.23069
KIF1C	0.098075	0.591558
KIF20A	0.150735	1.03923
KIF21A	0.491966	2.23334
[truncated: 3,025 more rows]
