# Supplementary material for: A cytoplasmic motif in HLA-E that drives clathrin-mediated endocytosis and VCP-associated postendocytic trafficking
Source: Proc Natl Acad Sci U S A. 2025 Oct 24;122(43):e2514956122. doi: 10.1073/pnas.2514956122 (PMC12582296; doi:10.1073/pnas.2514956122)
Supplement: Supplementary file 4 — Dataset S03 (XLSX) [file pnas.2514956122.sd03.xlsx]

## Sheet: Dataset S3A
	surface level		internalization		recycling		for Fig.5A-D
Target	FC.1	p value.1	FC.2	p value.2	FC.3	p value.3	FC=fold change
ACTR2	1.07046	0.0536346	1.03821	0.266919	1.07165	0.395171
ACTR3	0.737312	0.00868066	0.968809	0.35416	0.78629	0.00908442
ADAM10	0.763966	0.0361569	0.980136	0.516507	0.972524	0.732532
AMPH	0.902186	0.245087	1.00244	0.954013	1.06476	0.403319
AP1B1	1.01709	0.451935	1.01738	0.532224	0.986253	0.840876
AP1M1	0.711477	0.00429933	1.03701	0.542496	0.627357	0.000293399
AP1M2	0.925087	0.0776933	1.01758	0.265314	0.931721	0.490851
AP2A1	0.860155	0.085019	1.0065	0.917122	0.889567	0.134932
AP2A2	0.909248	0.345482	1.02261	0.372289	1.00629	0.939975
AP2B1	0.898803	0.257634	1.01203	0.78056	0.838256	0.0146297
AP2M1	1.7672	0.00255718	0.380059	1.6796e-05	0.750053	0.0144678
AP3D1	0.792743	0.0327702	0.975376	0.665258	0.968014	0.694302
AP4E1	1.05274	0.39029	0.956787	0.171705	0.95135	0.593513
ARF1	0.896362	0.0484791	0.98736	0.46504	0.912284	0.174723
ARF6	1.0717	0.198417	1.05689	0.0830416	0.812993	0.0168991
ARFIP2	0.839221	0.0136378	1.01881	0.496068	0.963894	0.666974
ARPC1B	0.956782	0.412808	0.953648	0.163064	0.80702	0.0289747
ARPC2	1.03945	0.326409	1.05169	0.165583	1.20351	0.169243
ARPC3	0.807932	0.0108077	0.985858	0.691768	0.824193	0.0615445
ARPC4	0.775752	0.04646	0.998559	0.95843	0.978841	0.825084
ARPC5	0.870625	0.170438	1.04435	0.110309	0.903997	0.355084
ARRB1	0.96899	0.677806	1.00473	0.913631	0.960263	0.610896
ARRB2	1.0874	0.443274	1.02311	0.358504	0.93915	0.348467
ASAP2	0.979066	0.809473	1.05327	0.135769	1.00904	0.908217
ATG12	0.888875	0.11076	0.999973	0.999424	1.0305	0.646214
ATM	1.24307	0.0291886	1.02285	0.617416	0.987055	0.851927
ATP6V0A1	1.04307	0.141933	0.981642	0.622755	0.912134	0.189433
BECN1	0.98186	0.772769	1.03179	0.215798	1.07069	0.455781
BIN1	0.793073	0.0372795	0.998397	0.969464	1.07464	0.357211
CAMK1	0.908551	0.246408	1.0416	0.216345	0.842116	0.034331
CAV1	1.0535	0.0598511	1.05431	0.311726	0.863643	0.0315535
CAV2	1.04547	0.413754	0.954324	0.341647	0.957285	0.443348
CAV3	0.891117	0.235527	1.02965	0.115085	0.904186	0.150279
CBL	0.956806	0.271069	1.04349	0.268579	0.668997	0.000291248
CBLB	0.998918	0.961724	0.949817	0.194301	0.740183	0.00611312
CBLC	0.965885	0.25235	1.03038	0.29407	0.72431	0.00338278
CDC42	0.833678	0.0808162	0.957153	0.39827	0.997284	0.973021
CFL1	1.08273	0.51315	1.04786	0.0606855	0.968756	0.714633
CIB1	0.817517	0.0453049	1.05191	0.101566	0.91759	0.222768
CIB2	0.894241	0.128501	1.05393	0.0784781	0.852718	0.0557403
CIB3	0.923421	0.0893577	0.986336	0.693822	0.992549	0.892983
CLINT1	0.957819	0.423278	1.07753	0.0550015	0.805361	0.0274674
CLTA	1.10691	0.433608	0.990724	0.64274	0.850352	0.201093
CLTB	1.07433	0.440098	0.849153	0.0860861	1.00884	0.879786
CLTC	1.17474	0.0593955	0.312186	7.69311e-08	0.762711	0.0036484
CLTCL1	1.00118	0.985426	1.00598	0.899505	0.933033	0.405159
COPA	1.09996	0.0818935	1.03999	0.532098	0.770202	0.0298385
CYTH3	0.876167	0.109858	1.04196	0.311743	0.889179	0.3733
DAB2	1.04631	0.68089	0.999289	0.973816	0.813856	0.0160722
DIAPH1	1.01913	0.627439	1.03357	0.30513	1.06051	0.402044
DNM1	1.00022	0.995132	1.05196	0.266125	1.018	0.803543
DNM2	0.831637	0.0138848	0.961489	0.240934	0.848287	0.0351679
DNM3	0.984103	0.284766	1.12136	0.167976	1.03103	0.6961
EEA1	0.799181	0.0223783	1.0007	0.990885	0.914116	0.345288
EFS	1.07204	0.453793	1.03712	0.212878	1.01672	0.810573
EPN1	1.05064	0.285878	1.00943	0.716948	0.953671	0.482592
EPN2	0.985209	0.746475	1.04852	0.0688951	0.934551	0.513601
EPN3	0.82691	0.0372247	0.99959	0.977517	1.02162	0.75962
EPS15	1.08818	0.449901	1.03738	0.383467	0.939446	0.444057
EPS15L1	0.939498	0.194004	1.04154	0.145613	0.863441	0.0519071
ERC1	0.906679	0.0695936	0.967238	0.221392	0.990714	0.902878
EZR	1.0211	0.837605	1.00914	0.812654	0.913618	0.165985
FYN	1.15069	0.175388	1.00856	0.887129	0.954823	0.541243
GIT1	0.926293	0.317076	1.03081	0.377623	1.11142	0.137677
GORASP1	0.956218	0.455624	1.04079	0.348327	1.04427	0.658426
GRB2	1.06491	0.280097	1.0691	0.152761	0.942466	0.408505
HGS	0.693078	0.0100998	0.954085	0.332303	0.921192	0.324264
HIP1	1.02013	0.768718	1.00903	0.852295	0.892256	0.157964
HIP1R	0.782794	0.0106893	1.08022	0.0712926	0.944287	0.385189
IP6K3	1.11109	0.22545	0.972619	0.480071	0.947481	0.356291
ITSN1	1.042	0.491183	1.03529	0.160503	0.990522	0.908466
ITSN2	0.835444	0.0102528	1.04616	0.293188	1.20942	0.0852256
LIMK1	1.01921	0.811806	0.956095	0.168629	0.919348	0.162051
MAP1LC3A	0.882629	0.0437547	1.01027	0.736096	0.924008	0.228819
MAP4K2	1.09673	0.329564	1.04265	0.09437	0.859897	0.0362938
MAPK8IP1	0.790683	0.0213081	1.00693	0.871441	0.908832	0.189792
MAPK8IP2	0.889513	0.0595868	1.02131	0.543574	0.991809	0.918364
MAPK8IP3	0.901477	0.078579	1.03466	0.146388	0.946939	0.534668
NEDD4	1.1499	0.334778	1.00139	0.969832	0.912547	0.214084
NEDD4L	0.854097	0.0189967	1.01615	0.420317	0.916249	0.346119
NSF	1.10151	0.414894	1.007	0.793172	0.756732	0.00771692
PACSIN1	0.875363	0.215635	1.02516	0.445759	1.01053	0.873241
PACSIN3	0.981963	0.778566	1.03519	0.34287	0.92055	0.186125
PAK1	1.08637	0.327336	0.97527	0.424468	0.895949	0.0815165
PDCD6IP	1.00533	0.946104	0.992371	0.730278	0.959359	0.662754
PI4KA	1.04611	0.505417	1.04489	0.293469	0.891119	0.144852
PICALM	0.973945	0.725272	1.03383	0.234389	0.942904	0.440166
PIK3C2G	0.985841	0.897527	1.06435	0.144723	0.947781	0.486817
PIK3CG	1.06707	0.416232	1.03276	0.0133058	0.993044	0.937268
PIP5K1A	0.915955	0.0947953	1.01623	0.458236	0.976194	0.774319
RAB11A	0.779208	0.0133689	0.990694	0.857201	1.00704	0.933142
RAB11B	0.783123	0.0115544	0.961153	0.191585	1.01751	0.86649
RAB11FIP5	1.06013	0.153766	1.02413	0.339458	0.862617	0.0977239
RAB1A	1.17935	0.228336	0.987471	0.837546	0.845792	0.0423562
RAB29	0.919059	0.153042	1.0125	0.785917	0.990695	0.913653
RAB2A	1.07762	0.543505	1.04166	0.306816	0.961	0.612618
RAB3A	0.95492	0.552241	1.03186	0.593271	1.20333	0.177748
RAB3B	1.11132	0.443434	0.973552	0.665688	0.933513	0.414178
RAB3C	0.926703	0.251967	1.00191	0.870699	0.995955	0.974996
RAB3D	0.830975	0.0130104	1.01035	0.85134	0.861393	0.180952
RAB4A	1.04444	0.695841	1.04644	0.179175	1.1534	0.0411796
RAB4B	1.07269	0.39029	1.03107	0.215992	0.963537	0.535199
RAB5A	1.01879	0.809742	1.01123	0.654637	0.879855	0.224442
RAB5B	1.0447	0.677208	1.00228	0.956712	0.908573	0.295091
RAB5C	1.26948	0.0301334	1.00313	0.880098	0.779864	0.00743397
RAB6A	0.901807	0.191521	0.983999	0.407444	1.84116	0.0168991
RAB6B	0.98289	0.772489	1.05668	0.149533	0.933939	0.346533
RAB7B	0.920405	0.195616	0.979759	0.775627	0.898429	0.21336
RAB8A	0.974575	0.776152	0.989536	0.777167	0.992305	0.921622
RAB8B	0.906329	0.289745	1.04705	0.11004	0.975922	0.788285
RAC1	1.03494	0.731398	1.00313	0.872119	0.98943	0.900521
RHOA	0.801468	0.0459313	1.06849	0.164394	0.95428	0.490295
ROCK1	0.976207	0.692665	1.00895	0.843533	0.957366	0.568738
ROCK2	0.717598	0.018028	1.00791	0.896376	0.993305	0.931936
SAR1A	0.859088	0.0122663	0.963288	0.165141	0.919766	0.346724
SEC13	1.07039	0.500767	1.0175	0.803811	1.05734	0.479826
SH3GLB1	0.906334	0.0900986	1.00186	0.945178	0.764163	0.00409325
SH3GLB2	1.01336	0.719697	1.00927	0.803858	0.692774	0.00194816
SNAP91	0.991974	0.911707	1.05548	0.399128	0.855549	0.038488
SNX1	0.993278	0.941306	1.04452	0.237245	0.939599	0.49104
SNX2	0.97885	0.843582	1.01982	0.741428	0.961525	0.580358
STAU1	1.03817	0.572906	1.00884	0.839109	1.11435	0.186578
SYNJ1	0.882493	0.183882	1.02481	0.519236	0.999532	0.993778
SYNJ2	0.898242	0.132663	0.991699	0.798867	1.21185	0.0635535
SYT1	1.01498	0.672941	1.0143	0.775305	0.886892	0.0777091
SYT2	0.910511	0.0626756	1.04369	0.146637	0.967101	0.682647
TNIK	0.921338	0.349235	1.0321	0.361381	0.841359	0.020989
TSG101	0.985092	0.677767	0.984923	0.831679	0.933924	0.405196
VAMP1	1.07707	0.506504	0.977624	0.5738	1.03221	0.847514
VAMP2	0.981582	0.678963	1.03787	0.14119	0.982471	0.821439
VAPA	0.813823	0.0281908	0.98433	0.700634	0.886824	0.0798389
VAPB	0.909298	0.308786	1.03144	0.247666	1.03117	0.627734
VAV2	1.0203	0.78788	1.04756	0.168042	0.930507	0.309132
VCP	1.04702	0.716142	1.01135	0.566549	0.498079	1.27683e-05
VPS36	0.935985	0.101101	1.01181	0.521414	0.930697	0.312644
VPS4A	0.926122	0.41179	1.03508	0.656276	0.881624	0.115327
WAS	0.997679	0.97037	1.03237	0.473893	0.851379	0.163724
WASF1	0.722583	0.0124347	0.994999	0.858192	0.971257	0.708231
WASF2	0.969935	0.40727	1.00872	0.810403	0.924659	0.261631
WASF3	0.901466	0.0105457	1.05194	0.05999	0.900868	0.133146

## Sheet: Dataset S3B
	surface level		internalization		recycling		APEX2_MS		for Fig.5E
Target	FC.1	p value.1	FC.2	p value.2	FC.3	p value.3	Difference A3_E	FDR	FC=fold change
ACTR2	1.07046	0.0536346	1.03821	0.266919	1.07165	0.395171	0.18174	0.330402
ACTR3	0.737312	0.00868066	0.968809	0.35416	0.78629	0.00908442	-0.111836	0.682172
ADAM10	0.763966	0.0361569	0.980136	0.516507	0.972524	0.732532	0.672079	0.472545
AP1B1	1.01709	0.451935	1.01738	0.532224	0.986253	0.840876	0.334138	0.0412186
AP1M1	0.711477	0.00429933	1.03701	0.542496	0.627357	0.000293399	-0.0279051	0.678132
AP2A1	0.860155	0.085019	1.0065	0.917122	0.889567	0.134932	0.118247	0.0229117
AP2A2	0.909248	0.345482	1.02261	0.372289	1.00629	0.939975	0.231951	0.019182
AP2B1	0.898803	0.257634	1.01203	0.78056	0.838256	0.0146297	0.257203	0.00653589
AP2M1	1.7672	0.00255718	0.380059	1.6796e-05	0.750053	0.0144678	0.146231	0.0990971
AP3D1	0.792743	0.0327702	0.975376	0.665258	0.968014	0.694302	0.607334	0.0140445
AP4E1	1.05274	0.39029	0.956787	0.171705	0.95135	0.593513	0.819326	0.00758824
ARF1	0.896362	0.0484791	0.98736	0.46504	0.912284	0.174723	-0.304369	0.00758621
ARF6	1.0717	0.198417	1.05689	0.0830416	0.812993	0.0168991	-0.571135	0.0124301
ARFIP2	0.839221	0.0136378	1.01881	0.496068	0.963894	0.666974	0.588428	0.00464865
ARPC1B	0.956782	0.412808	0.953648	0.163064	0.80702	0.0289747	0.609776	0.58177
ARPC3	0.807932	0.0108077	0.985858	0.691768	0.824193	0.0615445	0.058972	0.857899
ARPC4	0.775752	0.04646	0.998559	0.95843	0.978841	0.825084	-0.268794	0.0447612
ATM	1.24307	0.0291886	1.02285	0.617416	0.987055	0.851927	0.0157274	0.940524
ATP6V0A1	1.04307	0.141933	0.981642	0.622755	0.912134	0.189433	0.440646	0.0133469
BECN1	0.98186	0.772769	1.03179	0.215798	1.07069	0.455781	-0.983127	0.0139605
CAV1	1.0535	0.0598511	1.05431	0.311726	0.863643	0.0315535	0.378642	0.00578983
CAV2	1.04547	0.413754	0.954324	0.341647	0.957285	0.443348	0.620538	0.253826
CBL	0.956806	0.271069	1.04349	0.268579	0.668997	0.000291248	-0.184544	0.206807
CBLB	0.998918	0.961724	0.949817	0.194301	0.740183	0.00611312	0.636371	0.480882
CDC42	0.833678	0.0808162	0.957153	0.39827	0.997284	0.973021	-1.27347	0.0036875
CFL1	1.08273	0.51315	1.04786	0.0606855	0.968756	0.714633	-0.0538057	0.59618
CLINT1	0.957819	0.423278	1.07753	0.0550015	0.805361	0.0274674	0.8772	0.0250952
CLTA	1.10691	0.433608	0.990724	0.64274	0.850352	0.201093	1.47439	0.00757312
CLTB	1.07433	0.440098	0.849153	0.0860861	1.00884	0.879786	2.21345	0.030534
CLTC	1.17474	0.0593955	0.312186	7.69311e-08	0.762711	0.0036484	0.848872	0.00275556
CLTCL1	1.00118	0.985426	1.00598	0.899505	0.933033	0.405159	0.971474	0.0170913
COPA	1.09996	0.0818935	1.03999	0.532098	0.770202	0.0298385	0.208519	0.00750936
DAB2	1.04631	0.68089	0.999289	0.973816	0.813856	0.0160722	0.261686	0.0141627
DIAPH1	1.01913	0.627439	1.03357	0.30513	1.06051	0.402044	0.00730069	0.939747
DNM2	0.831637	0.0138848	0.961489	0.240934	0.848287	0.0351679	0.10249	0.00872119
DNM3	0.984103	0.284766	1.12136	0.167976	1.03103	0.6961	1.21274	0.169267
EEA1	0.799181	0.0223783	1.0007	0.990885	0.914116	0.345288	2.66446	0.0141748
EPS15	1.08818	0.449901	1.03738	0.383467	0.939446	0.444057	0.567781	0.0136105
EPS15L1	0.939498	0.194004	1.04154	0.145613	0.863441	0.0519071	0.752326	0.00885054
ERC1	0.906679	0.0695936	0.967238	0.221392	0.990714	0.902878	0.767514	0.00404061
EZR	1.0211	0.837605	1.00914	0.812654	0.913618	0.165985	-2.76813	0
FYN	1.15069	0.175388	1.00856	0.887129	0.954823	0.541243	-1.69552	0.00253061
GIT1	0.926293	0.317076	1.03081	0.377623	1.11142	0.137677	0.724702	0.00503797
HGS	0.693078	0.0100998	0.954085	0.332303	0.921192	0.324264	1.09387	0.00339726
HIP1	1.02013	0.768718	1.00903	0.852295	0.892256	0.157964	0.344303	0.211609
HIP1R	0.782794	0.0106893	1.08022	0.0712926	0.944287	0.385189	0.349289	0.0185411
ITSN1	1.042	0.491183	1.03529	0.160503	0.990522	0.908466	1.92352	0.0100522
ITSN2	0.835444	0.0102528	1.04616	0.293188	1.20942	0.0852256	0.791368	0.653883
NEDD4	1.1499	0.334778	1.00139	0.969832	0.912547	0.214084	-0.193366	0.0462843
NEDD4L	0.854097	0.0189967	1.01615	0.420317	0.916249	0.346119	-0.0733833	0.769083
NSF	1.10151	0.414894	1.007	0.793172	0.756732	0.00771692	0.176741	0.0243388
PACSIN3	0.981963	0.778566	1.03519	0.34287	0.92055	0.186125	-1.66702	0.003875
PDCD6IP	1.00533	0.946104	0.992371	0.730278	0.959359	0.662754	0.217577	0.034597
PI4KA	1.04611	0.505417	1.04489	0.293469	0.891119	0.144852	-0.145238	0.598036
PICALM	0.973945	0.725272	1.03383	0.234389	0.942904	0.440166	0.0177428	0.910073
PIP5K1A	0.915955	0.0947953	1.01623	0.458236	0.976194	0.774319	-0.655207	0.00745763
RAB11B	0.783123	0.0115544	0.961153	0.191585	1.01751	0.86649	-0.0539665	0.176418
RAB11FIP5	1.06013	0.153766	1.02413	0.339458	0.862617	0.0977239	-0.521547	0.309987
RAB1A	1.17935	0.228336	0.987471	0.837546	0.845792	0.0423562	-0.234191	0.0146028
RAB29	0.919059	0.153042	1.0125	0.785917	0.990695	0.913653	0.819115	0.0396151
RAB2A	1.07762	0.543505	1.04166	0.306816	0.961	0.612618	0.326974	0.0391209
RAB5A	1.01879	0.809742	1.01123	0.654637	0.879855	0.224442	0.0104898	0.949027
RAB5B	1.0447	0.677208	1.00228	0.956712	0.908573	0.295091	-0.482366	0.0170738
RAB5C	1.26948	0.0301334	1.00313	0.880098	0.779864	0.00743397	-0.294306	0.0358536
RAB6A	0.901807	0.191521	0.983999	0.407444	1.84116	0.0168991	0.319821	0.0128377
RAB8A	0.974575	0.776152	0.989536	0.777167	0.992305	0.921622	-0.635281	0.558784
RAC1	1.03494	0.731398	1.00313	0.872119	0.98943	0.900521	-1.90381	0
RHOA	0.801468	0.0459313	1.06849	0.164394	0.95428	0.490295	-1.22733	0.00434615
ROCK1	0.976207	0.692665	1.00895	0.843533	0.957366	0.568738	0.0519174	0.871667
ROCK2	0.717598	0.018028	1.00791	0.896376	0.993305	0.931936	-0.0562566	0.508729
SAR1A	0.859088	0.0122663	0.963288	0.165141	0.919766	0.346724	-0.0710837	0.678681
SEC13	1.07039	0.500767	1.0175	0.803811	1.05734	0.479826	1.20055	0.00756735
SH3GLB1	0.906334	0.0900986	1.00186	0.945178	0.764163	0.00409325	1.57031	0.138673
SNX1	0.993278	0.941306	1.04452	0.237245	0.939599	0.49104	0.0281932	0.806221
SNX2	0.97885	0.843582	1.01982	0.741428	0.961525	0.580358	0.0437063	0.145926
SYNJ1	0.882493	0.183882	1.02481	0.519236	0.999532	0.993778	0.509111	0.155094
SYNJ2	0.898242	0.132663	0.991699	0.798867	1.21185	0.0635535	0.17718	0.732918
TSG101	0.985092	0.677767	0.984923	0.831679	0.933924	0.405196	0.109855	0.650403
VAPA	0.813823	0.0281908	0.98433	0.700634	0.886824	0.0798389	2.20683	0.0446704
VAPB	0.909298	0.308786	1.03144	0.247666	1.03117	0.627734	1.07044	0.179223
VAV2	1.0203	0.78788	1.04756	0.168042	0.930507	0.309132	-0.0715739	0.685363
VCP	1.04702	0.716142	1.01135	0.566549	0.498079	1.27683e-05	2.09323	0.00298795
VPS36	0.935985	0.101101	1.01181	0.521414	0.930697	0.312644	0.0784531	0.269944
VPS4A	0.926122	0.41179	1.03508	0.656276	0.881624	0.115327	0.20354	0.431072
WASF2	0.969935	0.40727	1.00872	0.810403	0.924659	0.261631	-0.198912	0.679722

## Sheet: Dataset S3C
Target	E	EA3	A3E	A3	for Fig.5F
AP2A1	-0.120202	0.589069	0.926003	-1.36811
AP2A2	0.235101	0.929622	0.375798	-1.3892
AP2B1	0.641369	0.779159	0.0408124	-1.4644
AP2M1	0.252105	0.356151	0.332805	-0.981967
AP2S1	0.921924	0.399989	0.180364	-1.59153
CLTA	0.889123	0.66926	-0.100287	-1.47217
CLTB	1.11242	0.125605	-0.911463	-0.443892
CLTC	1.05908	0.712119	-0.358997	-1.40469
VCP	1.17364	0.572203	-0.373193	-1.43315

## Sheet: Dataset S3D
Student's T-test Difference(compared to A3)			for Fig.5G
Target	E	A3E
AAAS	0.0706361	0.0565446
AACS	-0.00704702	0.121342
AAK1	0.10773	0.0564874
AAR2	0.4565	0.297918
AARS1	0.129512	0.136577
AARS2	0.101221	0.1916
AARSD1	-0.0591119	0.0211938
AASDHPPT	-0.11455	0.0025355
AATF	0.169608	0.0348892
ABCA2	0.384815	-0.182125
ABCB1	-0.286415	-0.000703176
ABCB10	0.397875	0.436632
ABCB6	0.756943	0.680687
ABCB7	-0.314001	-0.684753
ABCC1	-0.336731	0.0612691
ABCC2	-0.340766	0.464346
ABCC3	-0.533117	0.395623
ABCC4	-0.053086	0.324625
ABCC5	0.327908	0.658389
ABCD1	0.110181	0.0610504
ABCD3	0.0914523	0.0221647
ABCE1	0.0148207	-0.270709
ABCF1	-0.0716171	-0.13628
ABCF2	0.251721	0.0670834
ABCF3	0.275487	0.188424
ABCG2	-0.51337	0.074653
ABHD11	1.73041	1.69631
ABHD12	0.543169	-0.089035
ABHD14B	0.395317	0.456978
ABHD16A	0.0584691	0.0817699
ABHD17B	-0.065965	0.0466048
ABHD6	0.262003	0.377553
ABI1	-0.679235	0.115417
ABI2	-0.784002	0.332364
ABL1	-0.288183	0.0819314
ABL2	0.0656401	0.326435
ABLIM1	0.127738	0.442284
ABR	0.129795	0.271601
ABRAXAS2	1.06896	0.453794
ABT1	0.438178	0.334195
ABTB2	-0.505181	-0.0700601
ACAA1	0.741393	0.610042
ACAA2	-0.366333	-0.193625
ACACA	-0.265891	-0.0547632
ACACB	-0.186019	0.0798836
ACAD10	0.819004	0.681042
ACAD9	-0.0168184	0.00759633
ACADM	0.114379	0.0245368
ACADS	0.865754	0.97007
ACADSB	0.288788	0.142309
ACADVL	0.0975736	0.225138
ACAP2	0.384503	0.224141
ACAT1	-0.0424296	-0.154352
ACAT2	0.515108	0.348201
ACBD3	2.27757	1.11434
ACBD5	0.461685	-1.09203
ACBD6	-0.317909	0.773872
ACIN1	0.774986	0.682126
ACLY	0.0976372	0.006663
ACO1	0.0651703	0.0263939
ACO2	0.180238	0.158107
ACOT1;ACOT2	0.451789	0.118565
ACOT13	0.0817884	-0.0952797
ACOT7	-0.267434	-0.207238
ACOT8	0.516407	0.416016
ACOT9	0.172955	0.201439
ACP1	0.396369	0.0996304
ACSF3	0.239835	0.257618
ACSL3	0.0438207	0.0306155
ACSL4	-1.39544	-0.233979
ACSS2	1.04099	1.02615
ACTA1	-1.23838	-0.449109
ACTB;ACTG1	-1.07976	-0.307524
ACTBL2	-1.91481	1.29511
ACTL6A	0.752778	0.570801
ACTL8	1.79048	1.30717
ACTN1	-1.40864	0.00108592
ACTN4	-1.63227	-0.145986
ACTR10	0.126528	-0.860609
ACTR1A	0.0142574	-0.103785
ACTR1B	0.329445	0.360097
ACTR2	0.18174	0.159479
ACTR3	-0.111836	-0.0551484
ACTR5	0.318666	0.377162
ACTR8	0.0841522	0.594645
ACY1	1.18162	0.288888
ADAM10	0.672079	-0.981936
ADAM15	-0.0236111	0.418926
ADAM9	-0.38339	0.288839
ADAR	0.184065	0.15122
ADARB2	1.33344	1.24321
ADCK1	0.332541	0.22679
ADCY9	-0.422625	-0.00963338
ADD1	0.682201	0.524316
ADD3	0.2338	0.124142
ADGRE5	0.0310472	0.481322
ADGRG1	0.803502	0.129108
ADGRG2	0.0713704	0.113315
ADGRG6	-0.0432262	0.929987
ADH5	0.154022	0.144222
ADH7	0.355193	0.284641
ADI1	0.145611	0.12595
ADISSP	0.628881	0.297256
ADNP	0.331324	0.216593
ADO	1.39694	0.969053
ADPRS	-0.108555	-0.23053
ADRM1	0.000250498	0.00812085
ADSL	0.433606	0.34251
ADSS2	-0.199472	-0.0955874
AEBP2	0.990245	0.856106
AFAP1	-0.158339	0.30811
AFDN	-0.433237	0.313488
AFF4	0.269155	0.384637
AFG1L	-1.03487	0
AFG2A	0.0866833	0.0266743
AFG2B	0.138442	0.0917365
AFG3L2	0.446323	0.37978
AFTPH	0.163705	0.367729
AGAP1	1.35045	1.40067
AGAP3	0.067131	0.0767924
AGFG1	0.399302	0.293916
AGFG2	0.595864	0.265101
AGK	0.0849177	-0.322931
AGL	1.54987	0.65723
AGO2	0.595296	0.269072
AGPAT2	0.348232	0.302649
AGPAT5	0.0285581	-0.0130113
AGPS	0.0385634	0.0998033
AGTPBP1	-0.0393054	-0.123561
AHCTF1	0.178084	0.10137
AHCY	0.461843	0.140684
AHCYL1	0.296789	0.253208
AHDC1	0.0664164	0.738021
AHNAK	-0.833211	-0.04971
AHNAK2	-0.0965182	0.155448
AHR	-0.18474	0.0781631
AHSA1	0.165735	0.0843061
AIFM1	0.291933	0.307877
AIMP1	0.0604426	-0.118347
AIMP2	0.368892	0.152116
AIP	-0.570106	-0.0896982
AJUBA	-0.0982895	-0.12341
AK1	0.0513299	0.207762
AK2	0.515352	0.472289
AK3	0.0963853	-0.129049
AK4	0.0998726	0.269787
AK6	0.168214	0.0835616
AKAP1	-0.262123	0.0602404
AKAP10	0.489998	0.306501
AKAP13	-0.44023	-0.15083
AKAP17A	-0.262409	0.0800546
AKAP8	0.212568	0.0658792
AKAP8L	-0.11688	-0.00690015
AKAP9	0.545213	0.523957
AKIP1	-1.33263	0.367367
AKR1A1	1.06657	0.704641
AKR1B1	1.72818	1.05821
AKT1	0.15806	0.0277885
AKT1S1	0.948756	1.19558
AKT2	-0.107101	-0.400622
ALB	-1.32598	-1.93387
ALDH16A1	0.122252	0.167634
ALDH18A1	0.290596	0.251152
ALDH1B1	0.618601	0.273953
ALDH1L2	1.88596	1.05801
ALDH3A2	2.04178	1.44413
ALDH3B1	0.31335	0.374741
ALDH7A1	0.245611	0.202328
ALDH9A1	-0.0689564	-0.0577609
ALDOA	0.806112	0.396669
ALDOC	1.03369	0.533808
ALG1	0.0551891	0.0816396
ALG10;ALG10B	0.523972	0.448956
ALG11	1.47086	1.09377
ALG12	-0.536658	-0.201451
ALG14	0.798265	0.953913
ALG2	0.393559	0.478022
ALG3	-0.519449	-0.292475
ALG5	0.381996	0.41984
ALG6	1.18131	1.10694
ALG8	0.739799	0.884437
ALKBH1	0.226766	0.582469
ALKBH4	0.971156	0.274357
AMBRA1	0.113193	0.329145
AMDHD2	1.26859	1.56547
AMER1	0.0211598	-0.425213
AMFR	0.670873	0.588088
AMMECR1	0.165703	-0.233322
AMPD2	0.0980981	0.0921491
AMZ2	0.47142	0.65741
ANAPC1	0.246997	0.0447121
ANAPC2	0.411713	0.281526
ANAPC5	0.453286	0.337902
ANAPC7	0.128265	0.0681394
ANKFY1	0.229513	0.172535
ANKHD1	-0.0652784	0.10821
ANKLE2	0.327602	0.187759
ANKMY2	0.389876	0.355464
ANKRD17	0.0118306	0.140626
ANKRD27	0.127902	-0.172539
ANKRD28	0.16348	-0.0585003
ANKRD50	-0.568159	0.0540009
ANKRD52	0.136705	0.186535
ANKS1A	0.0502148	0.13693
ANKZF1	0.18152	0.187974
ANLN	-0.64016	-0.10722
ANO6	-0.284837	-0.159978
ANTKMT	0.284978	0.416607
ANTXR1	-0.330343	0.418392
ANXA1	-0.176343	-0.0559177
ANXA11	0.0792077	0.143805
ANXA2	-0.308743	-0.123732
ANXA3	0.114642	-0.136095
ANXA4	0.219145	0.12331
ANXA5	0.0147896	-0.0265503
ANXA6	0.0454604	0.0466881
ANXA7	-0.0559095	0.00344149
ANXA8L1	0.438526	0.21859
AP1B1	0.334138	0.196928
AP1G1	0.490516	0.316451
AP1M1	-0.0279051	-0.0515188
AP1S1	0.210279	0.215143
AP1S3	0.243544	0.626972
AP2A1	0.118247	0.169957
AP2A2	0.231951	0.226423
AP2B1	0.257203	0.176123
AP2M1	0.146231	0.115386
AP2S1	1.57233	1.16505
AP3B1	0.335328	0.224914
AP3D1	0.607334	0.400788
AP3M1	0.00732803	0.047451
AP3S1	0.201253	0.2737
AP4B1	1.80814	1.70082
AP4E1	0.819326	0.845855
AP4M1	0.727715	1.06944
AP5B1	0.274311	0.144096
AP5Z1	0.370577	0.477533
APAF1	-0.321815	-0.36317
APC	-0.332018	-0.0192649
APEH	1.52501	0.771683
APEX1	-0.568452	0.293984
APH1B	1.35145	0.952331
API5	0.374173	0.251066
APIP	-0.140048	0.108394
APLP2	1.32566	0.477764
APOB	-0.311918	-0.0814889
APOBEC3B	0.336566	0.475539
APOBEC3C	0.017292	0.0717487
APOL2	2.80799	1.96422
APOO	0.351793	0.294605
APOOL	0.841214	0.302182
APP	1.03904	0.948601
APPL1	0.278257	0.180992
APRT	-0.489857	-0.750958
APTX	0.343824	0.433297
AQR	0.337179	0.293348
ARAF	0.085858	0.0376975
ARAP1	0.117144	0.14655
ARAP3	0.515608	0.328913
ARCN1	0.174206	0.132692
AREL1	-0.113755	0.81702
ARF1	-0.304369	-0.274009
ARF4	-0.0315278	-0.13326
ARF5	0.054739	-0.0676759
ARF6	-0.571135	0.00900904
ARFGAP1	0.662063	0.153027
ARFGAP2	0.385475	0.138367
ARFGAP3	0.792187	0.43671
ARFGEF1	0.302967	0.107508
ARFGEF2	0.365046	0.194913
ARFIP2	0.588428	0.383345
ARHGAP1	0.20862	0.139361
ARHGAP12	-0.244144	0.159128
ARHGAP17	0.0682971	0.19348
ARHGAP18	1.49597	1.37452
ARHGAP21	-0.212376	0.0800769
ARHGAP23	0.586338	-0.682241
ARHGAP26	1.81085	0.964307
ARHGAP29	-0.460981	-0.808301
ARHGAP35	-0.0620677	0.273933
ARHGAP4	-0.0505085	0.253394
ARHGAP5	-0.0771472	0.132229
ARHGDIA	0.295237	0.285472
ARHGEF1	0.0983308	0.162449
ARHGEF10	1.12291	1.06401
ARHGEF11	-0.0725422	0.318843
ARHGEF12	0.148285	0.360333
ARHGEF16	0.118008	0.187972
ARHGEF17	-0.538674	0.000654538
ARHGEF18	0.475694	0.4946
ARHGEF2	0.361945	0.202452
ARHGEF28	0.882808	1.03879
ARHGEF3	0.494254	0.353415
ARHGEF5	0.0395355	0.171095
ARHGEF7	0.518848	0.369855
ARID1A	0.665226	0.824437
ARID1B	0.560817	0.68937
ARID2	0.39614	0.380788
ARID5B	1.26261	0.876827
ARIH1	0.353192	-0.0282027
ARIH2	0.410711	0.27109
ARL1	0.090648	0.0816593
ARL14EP	0.865504	0.747142
ARL2	0.0376816	0.0359313
ARL3	0.24007	0.0787805
ARL6IP4	-0.276425	0.0431455
ARL6IP5	0.255742	0.229604
ARL8B	2.43895	0.706718
ARMC1	0.0828317	0.172621
ARMC10	0.47504	0.591938
ARMC5	1.15274	1.15243
ARMC6	0.139575	0.0925986
ARMC8	0.205236	0.161114
ARMH3	0.354485	0.469313
ARMT1	0.141607	0.0843264
ARNT	0.648644	0.875872
ARPC1B	0.609776	0.567502
ARPC3	0.058972	-0.0438811
ARPC4	-0.268794	-0.171027
ARPIN	0.327137	0.353318
ARV1	-0.527225	-0.331874
ASB3	0.960337	0.837716
ASB6	0.153708	0.0147483
ASCC1	1.38276	0.661794
ASCC2	0.625849	0.53156
ASCC3	0.157303	0.17997
ASF1B	0.630924	0.459807
ASH2L	0.416255	0.257053
ASMTL	0.354546	0.431498
ASNS	0.231938	0.156895
ASPH	0.183628	0.156076
ASPHD1	1.03349	0.564945
ASPSCR1	-0.42966	0.116438
ASS1	-0.048989	0.0900154
ASXL2	-0.728715	-0.286743
ATAD1	0.176966	0.160241
ATAD2	0.257911	0.253243
ATAD3A	-0.0284608	-0.00521215
ATAD3B	0.0993131	-0.0207335
ATAD5	0.676377	0.986575
ATF6	0.55094	0.342442
ATF6B	0.576515	0.317813
ATG101	3.21171	3.0295
ATG16L1	0.927667	0.182106
ATG2A	0.0310431	-0.223091
ATG3	-0.0318502	-0.040383
ATG4B	-0.115161	0.133088
ATG7	0.0203902	0.0477002
ATG9A	0.662939	0.392031
ATIC	-0.202479	-0.285418
ATL2	0.292281	0.117239
ATL3	0.393711	0.28652
ATM	0.0157274	-0.263387
ATP11A	0.0289752	0.346776
ATP11C	0.123793	0.399591
ATP13A1	0.0585009	0.125308
ATP13A3	0.287929	0.684048
ATP1A1	-0.799204	-0.060756
ATP1A4	-0.288919	0.192019
ATP1B1	-1.03287	-0.102113
ATP1B3	-0.151348	0.159733
ATP2A2	0.139973	0.0849177
ATP2B1	-0.800028	-0.112461
ATP2B4	-0.68715	0.123837
ATP2C1	0.223958	0.0942663
ATP5F1A	-0.170959	-0.0966689
ATP5F1B	-0.0150477	0.0245527
ATP5F1C	-0.000673294	-0.052379
ATP5F1D	0.552443	0.527082
ATP5ME	0.0854994	0.0903816
ATP5MF	-0.132427	-0.0308914
ATP5MG	-0.0469475	0.12673
ATP5MK	0.614515	1.05564
ATP5PB	0.163194	0.138312
ATP5PO	-0.133483	0.0415662
ATP6AP1	0.620972	0.547402
ATP6AP2	0.921264	0.761552
ATP6V0A1	0.440646	0.209576
ATP6V0A2	1.50802	1.05976
ATP6V0C	1.02672	0.911005
ATP6V0D1	0.120769	0.0542666
ATP6V0D2	1.40995	1.04999
ATP6V1A	0.306527	0.220329
ATP6V1B2	0.22344	0.186122
ATP6V1C1	0.105977	0.0742728
ATP6V1D	1.5329	0.566073
ATP6V1H	0.321952	0.196445
ATP7A	0.205704	0.636043
ATP9A	1.82324	1.18506
ATPAF1	-0.196902	0.241705
ATPAF2	0.0147673	0.109975
ATR	-0.0319373	-0.0140476
ATRIP	-0.235312	0.0351686
ATRX	0.358423	0.399054
ATXN10	0.0401471	0.143396
ATXN1L	1.18183	1.99283
ATXN2	0.489384	0.20522
ATXN2L	0.728619	0.328664
AUP1	0.16254	0.164627
AURKA	-0.273242	-0.0973612
AURKB	0.14983	0.155931
AVEN	1.13516	0.992768
AVL9	0.13979	0.0252781
AXL	-0.199809	0.226594
AZI2	-1.18058	-0.17522
B2M	-4.56436	-0.490621
B3GAT3	1.2933	0.585367
BABAM1	0.686774	-0.553031
BABAM2	0.735729	-0.0336615
BACE2	-0.403264	-0.120505
BACH1	-0.165635	0.323917
BAG1	1.2167	0.948245
BAG2	-0.494738	-0.368176
BAG3	-0.0673002	-0.0366096
BAG5	0.686738	0.990803
BAG6	0.423161	0.232596
BAIAP2	-1.95635	-0.404269
BAIAP2L1	-0.703364	-0.140612
BANP	0.508642	0.158227
BASP1	-1.85665	0.149366
BAX	1.49576	1.49558
BAZ1A	0.124803	0.05281
BAZ1B	0.166999	0.166716
BAZ2A	1.16416	0.949665
BBX	-0.021733	0.248532
BCAP31	2.78386	0.172796
BCAR1	0.0403875	0.0521679
BCAR3	-0.789787	-0.171219
BCAS3	1.80769	1.29027
BCCIP	-0.0820967	-0.00999959
BCKDHA	1.18031	0.379976
BCKDK	0.215865	0.229478
BCL2L13	1.4566	-0.43375
BCL9L	0.362509	1.06308
BCLAF1	0.200724	0.182165
BCOR	1.00715	0.928307
BCR	-0.0530427	0.121572
BECN1	-0.983127	-0.104349
BEGAIN	-0.527054	0.228073
BET1	2.24527	0.943025
BICD2	2.00008	1.38661
BID	0.118622	0.131189
BIRC2	0.382942	0.260084
BIRC6	0.0296625	0.1439
BLM	0.658777	0.376672
BLMH	0.0955385	0.0507793
BLTP2	0.730143	0.809139
BLTP3A	1.38491	0.718014
BLVRA	0.055596	-0.136543
BLVRB	0.192053	0.026144
BMP2K	-0.0931867	0.156856
BMPR1A	-0.258469	-0.145622
BMS1	-0.151628	-0.0442689
BNIP2	-0.00639598	-0.225005
BOD1L1	0.0441081	0.25507
BOLA2	-0.114043	0.0944392
BOP1	0.455144	0.353137
BORCS6	-0.315666	-0.177175
BPHL	0.163579	0.134153
BPNT1	-0.165871	-0.0412235
BPNT2	0.28148	0.0349153
BPTF	-0.0217641	0.108664
BRAF	0.727985	0.994835
BRAP	-0.209075	-0.609702
BRAT1	0.155826	0.175647
BRCA1	-1.48983	-0.909711
BRCC3	1.51365	0
BRD1	-0.526382	0.118089
BRIX1	0.134352	0.189873
BRMS1	-0.454322	2.66864
BROX	-0.179062	-0.15211
BRPF1	0.919924	-0.125689
BRWD1	0.0478376	0.425624
BSG	-0.0566101	0.43696
BST2	1.34686	2.00749
BTAF1	0.294078	0.20152
BTN3A1;BTN3A2;BTN3A3	-1.76688	0.256083
BUB1	-0.177457	-0.101244
BUB1B	-0.181379	-0.0400785
BUB3	0.128923	0.0904229
BUD23	-0.76562	0.284156
BUD31	-0.0324052	0.0771268
BYSL	0.00469017	0.0539227
BZW1	0.0304604	0.0066274
BZW2	-0.0282574	0.0153433
C11orf98	0.734815	0.413022
C15orf39	0.716272	0.159405
C17orf75	0.719326	0.656947
C19orf47	-0.414715	-0.374011
C1orf122	-1.12029	-0.157433
C1orf174	0.339094	-0.124522
C1QBP	1.08399	0.794572
C2CD2	3.2738	3.36742
C2CD5	-1.65607	0.592852
C3orf38	-0.0732985	0
C6orf120	-0.0884914	-0.243042
C7orf25	0.519044	0.453313
C7orf50	0.0406303	0.141675
C8orf33	-0.313512	0.1814
CAAP1	0.0257899	0.175102
CAB39	-0.19337	0.41378
CACUL1	1.05681	0.844105
CACYBP	0.502999	0.0631688
CAD	0.19031	0.0586669
CALD1	-0.682163	0.164536
CALM1;CALM2;CALM3	-3.14194	-1.22185
CALR	0.284293	0.362045
CALU	0.756996	0.142053
CAMK1D	-0.0139879	0.241535
CAMK2D	0.406102	-0.432381
CAMK2G	0.0633971	-0.0144641
CAMKK2	0.251858	0.499737
CAMSAP1	-0.0480436	-0.00256856
CAMSAP2	0.392369	0.367431
CAMSAP3	0.310286	0.25313
CAND1	0.0584291	0.0458501
CANX	0.685313	0.300168
CAP1	0.393777	0.169522
CAP2	0.864993	0.845138
CAPG	0.385244	0.370047
CAPN1	0.299886	0.189802
CAPN15	1.28354	1.56804
CAPN2	0.0641435	-0.0218442
CAPN7	1.09709	1.32803
CAPNS1	-0.0197589	0.118558
CAPRIN1	1.61226	0.722286
CAPZA1	0.126466	0.15989
CAPZB	-0.466752	-0.0643813
CARD10	-0.191067	-0.325497
CARD14	-0.0479501	0.0650889
CARHSP1	-0.440552	-0.075765
CARM1	0.517534	0.272409
CARMIL1	0.111814	0.203812
CARS1	0.273471	0.268778
CARS2	-0.181728	0.0304597
CASC3	0.101689	-0.165726
CASK	-0.776158	0.238056
CASKIN2	0.0661526	0.411215
CASP1	0.388663	0.699672
CASP3	-0.24318	-0.354249
CASP6	0.374509	0.349797
CASP7	-0.492753	0.0196075
CASP8	0.203266	0.210238
CASP9	0.207595	0.166887
CAST	-0.187636	-0.0463562
CAT	0.715537	0.529266
CAV1	0.378642	0.395751
CAV2	0.620538	0.946277
CAVIN1	0.629377	0.495008
CBFB	1.95905	2.49638
CBL	-0.184544	0.10111
CBLB	0.636371	1.33201
CBLL1	0.501654	0.141038
CBR1	-0.260794	-0.153962
CBR3	0.0953884	0.0599372
CBS	-0.237094	-0.0300064
CBX2	-0.162123	-0.0217985
CBX3	-0.272964	-0.0785618
CBX4	-0.496988	-1.32041
CBX8	0.214807	0.0929705
CC2D1A	0.368731	0.142616
CCAR1	0.406281	0.280764
CCAR2	-0.0272846	0.128245
CCDC117	0.352103	-0.423152
CCDC127	-0.345101	0.65632
CCDC18	1.21089	1.4404
CCDC186	-0.230657	-0.555328
CCDC22	0.196841	0.24587
CCDC47	0.360001	0.25663
CCDC50	-0.0564728	-0.0737712
CCDC51	0.599202	0.823245
CCDC59	0.988208	1.04914
CCDC6	0.29737	0.283152
CCDC86	0.51299	0.431724
CCDC88A	0.0595271	0.258394
CCDC9	0.629668	-0.110277
CCDC93	0.0710786	0.123707
CCN1	-0.250023	-0.101472
CCNB1	-0.339599	0.00692558
CCNB2	0.18976	0.182346
CCNI2	1.00393	-0.207983
CCNK	0.578304	0.600046
CCNT1	0.247891	0.251912
CCNY	-1.06839	0.33299
CCNYL1	-1.12833	0.273708
CCS	-0.000829061	0.181161
CCT2	-0.157005	-0.269323
CCT3	-0.129229	-0.387217
CCT4	-0.104395	-0.291565
CCT5	-0.0512803	-0.259563
CCT6A	-0.0624339	-0.306923
CCT6B	-0.61105	-0.639648
CCT7	-0.223054	-0.35848
CCT8	0.00556437	-0.276094
CCZ1;CCZ1B	0.227704	0.198106
CD109	-0.0718562	0.128235
CD209	0.0842349	-0.248688
CD2AP	0.164931	0.374409
CD44	-0.745113	0.158271
CD46	-2.01046	-0.450051
CD55	-2.14548	1.0669
CD63	1.04083	1.32393
CD70	0.507245	-0.0171782
CD81	-1.50332	0.195342
CD82	-0.669284	1.04634
CDA	-0.524035	-0.148879
CDAN1	0.473519	0.336649
CDC123	0.238759	0.0856902
CDC16	0.30548	0.153804
CDC20	0.308453	-0.0649834
CDC23	0.976063	0.581382
CDC25C	0.134795	-0.202237
CDC27	0.0691814	0.0987593
CDC34	0.0969989	-0.158044
CDC37	0.272977	0.0440248
CDC40	0.238577	-0.145777
CDC42	-1.27347	-0.153862
CDC42BPA	-0.465047	0.171696
CDC42BPB	0.192184	0.373992
CDC42EP1	0.0183665	0.352356
CDC42EP4	-1.12188	0.103147
CDC42SE2	0.347322	0.683757
CDC45	0.120185	0.0856209
CDC5L	0.64269	0.477599
CDC6	0.408576	1.22862
CDC7	-0.931135	-0.683593
CDC73	0.0318425	0.0106411
CDCA2	-0.440307	-0.136278
CDCA7L	0.626905	1.28537
CDH10	-0.814583	0.341787
CDIPT	0.154499	0.189011
CDK1	0.0952079	0.044054
CDK11A;CDK11B	0.595786	0.466593
CDK12	2.0334	1.61298
CDK13	0.556498	-0.000157038
CDK17	1.06463	0.604753
CDK19;CDK8	1.4934	0.866473
CDK2	0.0730076	0.0388254
CDK4	-0.0611922	0.0181669
CDK5	0.132162	0.141868
CDK5RAP1	0.392395	0.4371
CDK5RAP2	0.476978	0.480536
CDK5RAP3	0.507351	0.370249
CDK6	-0.0545667	0.0340665
CDK7	0.501058	0.647252
CDK9	0.145438	0.236488
CDKAL1	0.381969	0.237378
CDKN2A	1.36904	1.3579
CDKN2AIP	0.149061	0.0888723
CDS2	-0.158794	-0.223131
CDV3	0.918547	0.147831
CDYL	0.119368	0.00165113
CEBPB	2.08585	2.48139
CEBPZ	0.0763137	0.0676931
CELF1	0.917666	0.517885
CELSR1	-0.682561	0.0236441
CELSR2	0.602522	1.02549
CEMIP2	-1.08432	0.119795
CENATAC	0.00231075	0.979114
CENPB	0.739326	0.781783
CENPC	0.246293	0.850729
CENPF	-0.122426	0.107979
CENPI	-0.0501086	0.364658
CENPM	-0.923691	0
CENPN	-0.145715	0.512309
CENPV	-0.0752843	0.128737
CEP131	-0.283749	-0.0961447
CEP170	0.685176	0.405253
CEP170B	0.565318	0.643674
CEP192	0.280702	0.520731
CEP41	0.00485802	0
CEP44	-0.00284386	0.325839
CEP55	0.0458031	0.6094
CEP72	-0.46218	0.65196
CEP78	-0.754294	-0.165792
CEP85	-0.101256	0.528147
CEP97	0.0929298	0.234779
CEPT1	-0.192408	-0.0661195
CERCAM	0.139878	-0.0718911
CERS2	0.174282	0.145157
CERT1	1.05163	0.483163
CES3	-0.76325	-0.347658
CFAP20	0.0855684	0.795297
CFAP298	0.171752	0
CFAP410	-0.863242	0.306384
CFL1	-0.0538057	-0.115946
CFL2	1.27638	0.813084
CGAS	-0.0842705	-0.0688636
CGGBP1	0.289715	0.145403
CHAC2	0.441626	0.106412
CHAF1A	0.39261	0.0591418
CHAF1B	0.369276	0.382247
CHAMP1	0.106099	0.109207
CHCHD3	0.230742	-0.00966962
CHCHD6	0.663919	-0.0732673
CHD1	0.0627054	0.162635
CHD1L	0.489503	0.37503
CHD2	0.0552006	0.173986
CHD3	0.204322	0.202719
CHD4	0.108458	0.167189
CHD7	0.725157	0.570999
CHD8	-0.311952	-0.330163
CHEK1	0.351746	0.278791
CHEK2	-0.192036	-0.17746
CHERP	0.118648	-0.0720075
CHML	0.403983	0.368585
CHMP2A	1.20974	1.37117
CHMP2B	2.40312	0.968007
CHMP4B	-0.0474129	0.111689
CHMP6	0.521327	0.427716
CHMP7	0.26155	-0.226659
CHORDC1	-0.120282	-0.0578365
CHPF	0.65342	0.965971
CHPF2	0.758333	-0.061595
CHPT1	0.848861	0.88369
CHRAC1	0.32248	0.0835323
CHST14	0.126793	0.13061
CHTF18	0.145685	0.132584
CHTOP	-0.667157	-0.263154
CHUK	-0.0792967	-0.0568027
CIAO1	-0.0128454	-0.0416571
CIAO2A	0.0388991	-0.212425
CIAO3	0.918391	0.744212
CIAPIN1	-0.453099	-0.102228
CIP2A	0.394789	0.345254
CIRBP	1.93839	1.01563
CISD1	0.517743	0.300397
CIT	-0.0321172	0.102245
CIZ1	0.147422	-0.100514
CKAP2	0.475945	0.519434
CKAP2L	-1.29861	-0.894131
CKAP4	0.728926	0.375352
CKAP5	0.0943998	0.173758
CKB	0.256681	0.163535
CKS1B	0.0114454	0.114293
CLASP1	0.391002	0.250565
CLASP2	0.230005	0.0289853
CLCC1	1.15786	0.336704
CLCN3	0.280923	1.18305
CLCN7	-0.741228	1.10592
CLEC16A	-0.0920308	-0.168606
CLIC1	-0.511845	-0.157967
CLIC4	-0.364821	-0.0794551
CLIC5;CLIC6	-0.293949	-0.222779
CLINT1	0.8772	0.611794
CLIP1	1.07889	0.652278
CLK3	0.588797	0.874327
CLMP	-1.37269	0.318126
CLN6	0.92463	0.481447
CLNS1A	1.21409	0.934202
CLP1	0.380905	0.508184
CLPB	-0.034483	-0.00127983
CLPP	0.276747	0.355565
CLPTM1	0.195573	0.353123
CLPTM1L	0.143449	0.10341
CLPX	-0.0636501	0.00404867
CLTA	1.47439	0.85396
CLTB	2.21345	0
CLTC	0.848872	0.363026
CLTCL1	0.971474	0.512645
CLU	-0.0131868	0.244615
CLUH	0.266698	-0.206404
CMBL	-0.00949923	0.0348466
CMIP	0.313138	0.448511
CMPK1	0.313783	0.265626
CMSS1	0.585325	0.575462
CMTM6	0.125922	1.68066
CMTR1	0.355062	0.331626
CNBP	0.148544	-0.027696
CNDP2	0.0951951	0.111613
CNIH4	0.0846933	0.0755367
CNN2	-0.574085	-0.0933062
CNNM2	0.188381	0.564947
CNNM3	-0.576066	0.127995
CNNM4	-0.853133	0.766992
CNOT1	0.310123	0.228224
CNOT10	0.432589	0.232119
CNOT11	0.883507	0.696933
CNOT2	1.28603	0.58725
CNOT3	1.02906	0.423725
CNOT4	0.27522	0.425693
CNOT6	1.06663	0.806816
CNOT7	0.931135	0.342621
CNOT8	0.0930608	-0.0192846
CNOT9	1.15193	0.359043
CNP	0.0926304	0.171318
COASY	0.134581	0.14319
COBL	-0.474481	0.105478
COBLL1	-0.635893	0.0938568
COG1	0.372056	0.177643
COG2	0.599264	0.620115
COG3	0.516177	0.70538
COG4	0.342311	0.243151
COG5	0.284978	0.209621
COG6	0.370676	0.205926
COG7	0.449189	0.17721
COG8	0.760937	0.518831
COIL	0.272635	0.36629
COL12A1	0.959469	-0.141649
COLGALT1	-0.379752	-0.208251
COMMD2	0.255288	0.297653
COMMD3	0.49978	0.387825
COMMD4	0.581275	0.337453
COMT	0.632163	0.142834
COMTD1	0.247559	0.291793
COPA	0.208519	0.0611343
COPB1	0.102645	0.016887
COPB2	0.618332	0.165577
COPE	0.632221	0.366844
COPG1	0.113617	0.0828317
COPG2	0.418922	0.277166
COPS2	0.230927	0.184299
COPS3	1.43723	0.791047
COPS4	0.206123	0.216784
COPS5	1.20727	0.691201
COPS7A	-0.0305125	-0.294516
COPZ1	0.319018	0.355333
COQ5	0.469422	0.320554
COQ6	0.184452	0.28405
COQ8A	0.147125	0.169322
COQ8B	0.798512	0.718361
CORO1B	-1.12221	0.0581951
CORO1C	-1.29657	-0.124299
CORO7	-0.0398553	0.0896772
COTL1	0.196891	0.0554015
COX11	1.35499	1.267
COX15	0.273631	0.181403
COX20	0.921109	1.26949
COX4I1	0.782958	0.898886
COX7A2	0.980686	0.603764
COX7A2L	1.13916	0.431478
CPD	1.50302	0.727247
CPEB4	0.626005	0.494634
CPNE1	-0.300362	-0.261005
CPNE3	0.0506268	0.11249
CPNE8	-1.00444	-0.0536772
CPPED1	-0.163524	0.395498
CPS1	0.128704	0.0966161
CPSF1	0.743762	0.805726
CPSF2	0.12484	0.187897
CPSF3	0.404406	0.394681
CPSF4	0.655864	0.307915
CPSF6	0.322049	0.184122
CPSF7	0.826581	0.701326
CPT1A	0.295087	0.21347
CRACD	-0.699877	0.850023
CRADD	0.180213	0.362174
CRBN	0.697023	0.570698
CRIP2	-0.413433	0.300355
CRK	0.397089	0.44029
CRKL	-0.450971	0.000741323
CRNKL1	0.435397	0.312678
CRTAP	-0.141704	-0.00886981
CRTC3	1.32066	1.10205
CRY1	1.28053	0.936912
CRYBG3	0.0281938	0.294467
CS	1.11647	0.930034
CSDE1	0.628023	0.200528
CSE1L	0.189763	0.119339
CSF1R;KIT	0.260917	0.691906
CSK	0.0192521	0.0736828
CSNK1A1	0.110611	0.126555
CSNK1D	0.273839	0.313136
CSNK1E	-0.281684	-0.0277697
CSNK1G3	-0.270456	-0.100778
CSNK2A1	0.397182	0.10313
CSNK2A2	0.437716	0.232838
CSNK2B	0.461192	0.250991
CSPG4	-2.07528	-0.0799446
CSRP1	-0.2383	-0.116262
CSRP2	0.305578	0.368191
CSTB	-0.47356	-0.0866235
CSTF2;CSTF2T	1.64129	1.4413
CSTF3	0.268979	0.221105
CTAG2	0.460221	0.418409
CTAGE9	0.172589	0.621204
CTBP1	0.314307	0.412193
CTBP2	0.0883694	0.0883942
CTCF	0.470963	0.0191739
CTDNEP1	-0.0394007	-0.188559
CTDP1	0.636438	0.531694
CTDSPL2	1.04301	0.32959
CTH	0.949725	0.605905
CTNNA1	-0.493932	0.2372
CTNNAL1	-0.375849	0.210119
CTNNB1	-1.11942	0.249472
CTNNBL1	1.84887	1.69121
CTNND1	-0.614901	-0.0259304
CTPS1	0.15465	0.141233
CTPS2	0.0278295	-0.00308545
CTR9	0.0643559	-0.0114784
CTSA	0.568664	0.0801344
CTSD	0.741966	0.0994752
CTSZ	-0.0500546	0.0801786
CTTN	-0.624799	0.0531807
CTTNBP2NL	0.121039	0.0843941
CTU1	0.317564	0.106728
CTU2	-0.0440191	0.112707
CUL1	0.339564	0.234029
CUL2	0.239302	0.151545
CUL3	0.223881	0.214775
CUL4A	0.0310065	0.0506039
CUL4B	0.156384	0.164518
CUL5	0.104457	0.0387268
CUL7	1.14398	1.14359
CUX1	0.541497	0.162782
CWC22	0.527187	0.666978
CWF19L1	0.437001	0.178784
CWF19L2	0.470117	0.630933
CXADR	-1.77121	0.244216
CXCR4	0.476609	0.316571
CXorf38	-0.165939	0.103623
CXXC1	0.838622	0.821374
CYB5B	2.09354	1.08522
CYB5R1	0.251933	0.264248
CYB5R3	0.407547	-0.270106
CYBA	0.285801	0.21108
CYBC1	-1.37892	-0.457952
CYC1	0.351553	0.278272
CYCS	0.0555579	-0.0760619
CYFIP1	-0.364825	0.0645796
CYP20A1	1.5429	1.4357
CYP2S1	0.105321	0.216429
CYP51A1	0.0129522	-0.0383523
CYRIB	-0.0263284	0.0553697
CYTH2	-0.642272	-0.237388
DAB2	0.261686	0.432122
DAB2IP	0.679891	0.629149
DAD1	0.354933	0.415553
DAG1	-2.47781	-0.358065
DAGLB	1.4295	1.18783
DAP3	0.232662	0.18042
DAPK3	0.393562	0.719806
DARS1	0.0576089	-0.107899
DARS2	0.0703456	0.177703
DAZAP1	1.30977	0.563504
DBN1	-0.942208	0.0844059
DBNL	-0.343284	0.262641
DBR1	0.470586	1.35734
DBT	0.618196	0.911797
DCAF1	0.0655931	0.0915769
DCAF10	1.4389	1.57858
DCAF13	-0.127824	-0.126177
DCAF7	0.132633	0.194645
DCAF8	0.491547	-0.364423
DCAKD	-0.11754	0.0396531
DCBLD1	-2.86499	1.48434
DCBLD2	-0.656351	0.27659
DCK	-0.917921	0.166379
DCLK2	0.0290591	-0.119419
DCP1A	0.191583	0.456375
DCP2	1.14825	-0.0612278
DCPS	0.52903	0.4263
DCTD	-0.169573	0.231826
DCTN1	0.192555	0.135168
DCTN2	2.00315	1.46654
DCTN3	1.74391	1.26911
DCTN4	0.194496	0.0708682
DCTN5	-0.0844231	-0.124937
DCUN1D5	0.039252	0.0429567
DCXR	-0.373296	-0.430386
DDB1	0.776307	0.455918
DDIT4	0.0791709	0.421516
DDOST	-0.179345	-0.0175012
DDR1	-2.05653	-0.00438627
DDR2	-0.464434	0.158918
DDRGK1	0.354985	0
DDX1	0.443578	0.0817178
DDX10	0.240416	0.105342
DDX11	0.0535049	0.0652269
DDX12P	0.56442	0.480368
DDX17	0.155992	0.106845
DDX18	-0.0485102	0.164476
DDX19A	0.0594203	0.0514069
DDX19B	0.653266	0.4088
DDX20	0.0133228	0.0620995
DDX21	-0.164787	-0.223758
DDX23	0.100121	0.150874
DDX24	0.0582568	0.131178
DDX27	-0.127243	-0.00439326
DDX28	0.262027	0.250643
DDX31	0.355522	0.307652
DDX39A	0.0464274	0.141253
DDX39B	-0.216466	-0.0677611
DDX3X	0.0963675	0.0685794
DDX41	0.0904484	0.373585
DDX42	0.0388737	-0.00307592
DDX46	0.206926	0.268008
DDX47	-0.0274639	0.0464783
DDX49	0.103229	0.0380548
DDX5	-0.0815989	0.106314
DDX50	0.335951	0.398904
DDX51	0.200425	0.296621
DDX52	0.0918376	0.252649
DDX54	0.0664565	0.0980511
DDX55	0.0382945	-0.0108763
DDX56	0.0297337	0.0217896
DDX59	0.0561663	0.151318
DDX6	0.118642	0.105199
DDX60	0.455909	0.498229
DDX60L	0.607767	-0.0317593
DEGS1	-0.0542711	-0.0699673
DEK	0.436364	0.332292
DENND10;DENND10P1	0.000326157	-0.0543175
DENND11	-0.938153	0
DENND1A	1.14135	1.39297
DENND2B	-0.305363	0.0712115
DENND4A	0.38669	0.422907
DENND4C	0.213902	0.221925
DENND5B	0.0457153	-0.0815945
DENND6A	0.469546	0.400061
DEPDC1	0.150738	0.391455
DEPDC7	-0.327405	0.226663
DERA	-0.127134	0.0440013
DERL1	0.100035	0.128754
DFFA	1.92266	0.929935
DGAT1	1.35566	0.834599
DGCR8	0.879513	0.572997
DGKA	0.758245	0.707822
DHCR24	0.0387192	0.0016702
DHCR7	0.0718028	-0.043836
DHFR	0.0900866	-0.0436172
DHRS1	1.23829	0.874674
DHRS3	1.21388	1.03481
DHRS7B	0.444004	0.485355
DHRSX	-1.01475	-0.650659
DHTKD1	-0.144592	-0.467476
DHX15	-0.218276	-0.0999037
DHX16	0.149726	0.0948385
DHX29	0.335095	0.25613
DHX30	0.0921434	0.127415
DHX32	0.511915	0.366166
DHX33	0.342446	0.29784
DHX34	0.792154	1.03759
DHX35	1.18374	1.68623
DHX36	0.0875352	0.148448
DHX37	0.376911	0.31395
DHX38	-0.0235036	-0.0160402
DHX40	1.19677	1.06304
DHX57	0.465918	0.411457
DHX58	-0.349924	0.0294914
DHX8	0.554711	0.568478
DHX9	0.173435	0.152965
DIAPH1	0.00730069	0.0641925
DIAPH3	-0.025205	0.0801811
DICER1	-0.126514	-0.167784
DIDO1	0.0293477	0.13113
DIMT1	0.274444	0.278795
DIP2A	-0.141597	0.811959
DIP2B	-0.513171	0.12113
DIS3	-0.0218417	0.029108
DIS3L	-0.142615	-0.275496
DIS3L2	0.335117	-0.00840251
DIXDC1	-0.259531	0.879745
DLAT	0.0623989	0.0629361
DLD	-0.254831	0.0623525
DLG1	-1.44257	0.092027
DLG5	-1.38202	-0.669408
DLGAP4	1.11178	0.847787
DLGAP5	-0.293661	0.0919952
DLST	1.0127	0.498794
DMAC2	-0.142689	0.043876
DMAP1	0.0472921	0.145171
DMD	-0.750858	-0.134043
DMXL1	0.125472	-0.0312494
DMXL2	0.135172	0.108803
DNAAF5	0.15258	0.100695
DNAJA1	0.825217	0.245387
DNAJA2	1.1977	0.650476
DNAJA3	-0.145321	-0.0696093
DNAJB1	-0.0116698	-0.128445
DNAJB11	0.249821	0.24365
DNAJB12	1.51484	0.363816
DNAJB4	-0.0909119	-0.100368
DNAJB6	1.66246	1.54509
DNAJC1	0.540559	-0.683088
DNAJC10	0.319242	0.37851
DNAJC11	0.123759	0.113577
DNAJC13	0.279119	0.266802
DNAJC15	1.03482	-0.246396
DNAJC16	0.285759	-0.320038
DNAJC2	0.210208	0.00251706
DNAJC21	1.05583	0.425713
DNAJC3	0.12336	0.162188
DNAJC30	1.20929	0.429583
DNAJC6	-0.132085	0.252884
DNAJC7	0.192671	0.154254
DNAJC9	1.27797	2.63903
DNM1L	0.120672	-0.000382741
DNM2	0.10249	0.190877
DNM3	1.21274	1.55847
DNMBP	-0.168755	0.140542
DNMT1	0.137381	-0.00165876
DNPEP	0.311727	0.153438
DNTTIP1	0.0312684	0.129154
DNTTIP2	-0.123341	0.0233695
DOCK1	0.0114797	-0.0766856
DOCK5	0.233686	0.397024
DOCK6	1.15944	1.42576
DOCK7	-0.0805225	0.101596
DOCK9	-0.640826	-0.134427
DOLPP1	-0.248216	-0.174117
DONSON	0.0379626	1.30457
DPAGT1	0.499633	0.352826
DPCD	0.289291	0.096955
DPF2	1.2771	0.906283
DPH1	-0.37576	-0.0898024
DPH2	0.103481	-0.237898
DPH5	0.470678	-0.0729904
DPH6	1.32543	1.11286
DPM1	0.0363369	0.0139503
DPP3	0.842196	0.409519
DPP8	0.0202866	0.0855853
DPP9	2.02896	1.88151
DPY19L1	1.62157	1.2275
DPYSL2	0.358921	0.101316
DPYSL5	-0.417772	-0.370729
DRAM2	0.392438	0.578684
DRG1	0.0948213	0.100803
DRG2	0.241172	0.07842
DROSHA	0.205683	0.40086
DSC1	-1.27239	0.0945505
DSG1	-0.511602	-0.626897
DSG2	-1.79138	-0.0304426
DSP	-0.383762	0.043848
DST	-0.264901	0.171774
DSTN	-0.0212491	-0.0712299
DSTYK	0.0741069	-0.238236
DTL	-0.0318228	0.119183
DTNA	-0.486594	0.279184
DTWD1	1.01151	0.688422
DTWD2	0.742711	0.316929
DTX3L	0.439349	0.191127
DTYMK	0.0715783	0.0774829
DUS1L	0.707747	0.694532
DUS2	0.464914	0.43336
DUS3L	0.255379	0.248991
DUSP11	0.692951	1.13756
DUSP12	0.147373	0.203812
DUSP23	-0.0212987	0.119944
DUSP3	0.613757	0.53218
DUSP9	1.43089	1.49985
DUT	-0.366983	-0.120391
DVL2	0.0852718	0.229586
DVL3	-0.0231679	0.251805
DYM	1.04747	0.655591
DYNC1H1	0.0749912	0.0351117
DYNC1I2	0.20721	-0.0244433
DYNC1LI1	0.0692838	-0.19239
DYNC1LI2	-0.0641263	0.0456467
DYNC2I2	0.48264	0.321831
DYNLL1;DYNLL2	0.116796	-0.0645396
DYNLRB1	1.17591	1.00867
DYNLT1	-0.180194	-0.0756289
DYNLT3	0.338976	0.46637
DYRK1A;DYRK1B	1.35779	1.04509
E4F1	-1.8308	0.290129
EARS2	0.17518	0.214436
EBP	0.0882454	0.112206
ECD	-0.00646655	0.160253
ECE1	1.13088	1.62349
ECEL1	0.0179653	0.133734
ECH1	0.705975	0.586336
ECHDC1	0.0664412	0.0703424
ECHS1	0.917615	1.09244
ECI1	1.16356	0.423592
ECI2	0.2067	0.137421
ECPAS	0.164852	0.0941111
ECSIT	0.280795	0.3537
ECT2	0.303445	0.060737
EDC3	0.11309	0.0609722
EDC4	-0.103276	0.0162455
EDEM3	1.00778	0.793028
EDRF1	0.485987	0.186513
EEA1	2.66446	2.24159
EED	0.329112	-0.0670172
EEF1A1	0.0854651	0.0124671
EEF1AKMT2	1.33346	1.29092
EEF1B2	0.962447	0.394419
EEF1D	1.93191	0.831374
EEF1E1	-0.0742817	-0.160803
EEF1G	-0.0958036	-0.103444
EEF2	0.0874767	-0.0134951
EEF2K	0.730379	0.41725
EEFSEC	0.365806	0.306934
EEIG2	-0.326979	-0.601438
EFEMP1	0.266179	0.531379
EFHD2	-0.302544	-0.266306
EFL1	0.586237	0.59086
EFR3A	0.0368144	0.509888
EFTUD2	0.653219	0.288549
EGFR	-0.880037	-0.00945536
EGLN1	0.470111	0.313742
EHBP1	0.132013	0.12144
EHBP1L1	-0.155291	0.133776
EHD1	0.160384	0.216211
EHD2	-0.218775	-0.0878817
EHD4	0.0232811	0.0822633
EHMT1	-0.0509529	0.0567722
EHMT2	0.507445	0.453961
EIF1AX	0.150206	-0.0902087
EIF2A	0.523446	0.160039
EIF2AK2	0.277491	0.126858
EIF2AK3	-0.778079	-0.614843
EIF2AK4	0.753672	0.329205
EIF2B1	-0.0494347	0.0208066
EIF2B2	0.0479698	0.107867
EIF2B3	0.228626	0.176624
EIF2B4	0.31576	0.286899
EIF2B5	0.238744	0.128863
EIF2D	0.307859	0.189284
EIF2S1	0.125496	-0.0269763
EIF2S2	0.139402	0.0699355
EIF2S3	-0.108048	-0.201038
EIF3A	0.55302	0.223392
EIF3B	0.527625	0.154367
EIF3C	0.414857	0.150915
EIF3D	0.162863	0.134186
EIF3E	0.10449	-0.0300147
EIF3F	-0.0429808	0.0514456
EIF3G	0.53942	0.192523
EIF3H	0.73419	0.217442
EIF3I	0.863475	0.286817
EIF3J	1.39957	0.488824
EIF3K	0.181694	0.101485
EIF3L	0.454651	0.10481
EIF3M	0.0827471	0.019221
EIF4A1	0.00387955	-0.0259698
EIF4A2	0.234258	0.118243
EIF4A3	0.0414225	0.02049
EIF4B	1.17821	0.548615
EIF4E	0.443186	0.029967
EIF4E2	0.0572758	0.137918
EIF4ENIF1	1.2035	1.05285
EIF4G1	0.71582	0.243552
EIF4G2	0.0862344	0.0451247
EIF4G3	0.67684	0.593758
EIF4H	0.856399	0.639025
EIF5	1.17673	0.648975
EIF5A	0.642955	0.303901
EIF5B	0.627192	0.326137
EIF6	0.417401	0.32909
EIPR1	-0.85871	0
ELAC2	-0.0582924	0.000343323
ELAVL1	0.0328255	0.113794
ELMO2	0.0526492	0.0356458
ELMOD2	0.551222	0.519355
ELOB	0.745611	0.510828
ELOC	0.0892366	-0.31058
ELOVL1	0.484642	-0.246579
ELOVL5	0.225541	-0.0738246
ELP1	0.0182101	0.00904274
ELP2	0.333046	0.18708
ELP3	0.229583	0.158165
ELP4	0.904792	1.17129
EMC1	0.30407	0.260258
EMC2	0.352193	0.343494
EMC3	0.0958977	0.126642
EMC4	-0.0879936	-0.065719
EMC6	1.07634	0.67199
EMC7	0.100159	0.208103
EMC8	1.00606	0.681916
EMD	1.5021	0.665028
EMG1	0.117325	-0.0273685
EML2	1.88537	1.28177
EML3	2.68474	2.42995
EML4	0.585573	0.337749
EMSY	-0.32858	-0.0132122
ENAH	-0.231245	0.230534
ENDOD1	1.45162	1.56318
ENDOG	-0.00560633	-0.381145
ENGASE	1.33692	0.517747
ENO1	-0.683409	-0.651725
ENO3	-0.243139	-0.485647
ENOPH1	1.75557	1.18193
ENOSF1	0.596383	0.407272
ENSA	1.7144	1.47247
EP300	0.905056	0.955013
EP400	0.136826	0.0983499
EPB41	-0.259193	0.098875
EPB41L1	-0.780615	0.00623576
EPB41L2	-1.14471	-0.185701
EPB41L5	-0.835309	0.185813
EPHA2	-1.42427	-0.126001
EPHB4	-1.40006	0.059508
EPPK1	0.0943724	0.224363
EPRS1	0.118625	-0.0157846
EPS15	0.567781	0.689283
EPS15L1	0.752326	0.807246
EPS8	-2.40123	-0.0718352
EPS8L2	-0.643182	-0.134428
ERAL1	0.251681	0.156542
ERAP1	-0.0537084	-0.000397364
ERBB2	-1.34834	0.142408
ERBIN	-0.762986	0.0072511
ERC1	0.767514	0.389343
ERCC1	0.99136	0.0389951
ERCC2	0.70635	0.599679
ERCC3	0.152329	0.218218
ERCC4	0.0124346	0.0358098
ERCC5	0.597725	0.823238
ERCC6	1.78926	0.185732
ERCC6	0.382753	0.271433
ERCC6L	0.245279	0.324129
ERF	1.03661	0.606673
ERGIC1	-0.0395953	0.0391464
ERGIC2	0.0902799	0.11791
ERGIC3	0.116472	0.207054
ERI1	0.284193	0.433094
ERLIN1	0.149411	0.0369937
ERLIN2	0.578629	0.381584
ERMP1	-0.128507	0.221241
ERO1A	0.457588	0.575609
ERP29	0.706275	0.467719
ESCO2	-1.36314	-0.453669
ESF1	1.15293	0.626669
ESPL1	0.361106	0.154732
ESRP2	0.363942	0.188748
ESRRA	0.179062	0.188119
ESYT1	0.644573	0.329077
ESYT2	0.349332	0.277237
ETF1	-0.0261205	-0.0556914
ETFA	-0.00149282	0.0772826
ETFB	0.0373942	0.0927582
ETHE1	-0.0536613	-0.272142
ETS2	0.819562	-0.386844
EVI5	0.901523	1.09032
EVL	0.445129	0.305873
EVPL	1.00477	0.0400642
EWSR1	0.64459	-0.361849
EXD2	0.443356	0.263645
EXO1	0.375718	0.227523
EXOC1	0.113925	0.211561
EXOC2	0.318605	0.25874
EXOC3	0.162889	0.0924269
EXOC4	0.124146	0.0636705
EXOC5	0.811801	0.522812
EXOC6	0.296022	0.338659
EXOC6B	0.553621	0.503478
EXOC7	0.21016	0.265885
EXOC8	1.36371	1.43785
EXOSC1	1.19859	1.05253
EXOSC10	0.0992724	0.0917721
EXOSC3	0.459301	0.469676
EXOSC5	0.669239	0.812085
EXOSC8	0.828187	0.625219
EXOSC9	-0.0424633	0.138813
EYA3	-0.339524	-0.449518
EYA4	0.567455	0.386161
EZH2	1.01888	0.93401
EZR	-2.76813	-0.190523
F11R	-2.2078	0.0364685
FADS1	0.360566	0.15064
FAF1	0.307088	-0.246309
FAF2	0.28533	0.132461
FAHD2A;FAHD2B	1.03014	0.0907313
FAIM	-0.436073	-0.515399
FAM107B	-0.228176	-0.172621
FAM114A1	1.54918	0.609185
FAM114A2	1.4224	0.510896
FAM117B	0.361541	0.959474
FAM118B	0.918212	0.521307
FAM120A	0.274591	0.225323
FAM120B	0.267701	0.364606
FAM120C	0.602041	0.475895
FAM3A	0.147179	1.02946
FAM50A	0.442769	0.586379
FAM83B	-0.208443	0.129475
FAM83D	0.65115	0.667383
FAM83H	-0.212084	0.023531
FAM8A1	1.29182	0.854947
FAM91A1	0.515301	0.372609
FAM98A	1.10481	0.522706
FAM98B	0.265305	0.194155
FANCA	1.15733	0.768558
FANCB	0.233847	0.781573
FANCD2	0.281274	0.218946
FANCG	0.118898	-0.0491104
FANCI	0.147393	0.0694815
FAR1	0.162082	0.236641
FARP1	-0.0275631	0.423658
FARP2	-0.350717	0.442445
FARS2	0.121067	0.177509
FARSA	-0.0168546	0.0564359
FARSB	0.0359751	0.018959
FASN	-0.011062	-0.00897662
FASTKD2	0.00840378	-0.0683854
FASTKD3	0.764645	0.0409222
FASTKD5	0.109636	0.0708993
FAU	0.670428	0.993495
FBL	-0.278681	-0.0779705
FBN1	0.23405	0.773317
FBXL12	0.363841	0.533223
FBXL15	0.0566314	0.143344
FBXL18	-0.0587158	0.208848
FBXL20	0.579476	0.732997
FBXL6	1.15408	0.925165
FBXL8	0.950716	0.32392
FBXO21	-0.0322272	0.163809
FBXO22	0.206551	0.183669
FBXO3	-1.31295	-0.0489025
FBXO30	0.449763	0.896596
FBXO38	1.00019	1.04978
FBXO45	-0.94392	0.506925
FBXO7	0.503856	0.360542
FBXW11	-0.0665366	0.23842
FBXW9	0.988849	0.776331
FCF1	-0.0523879	-0.7107
FCHO2	0.369649	0.37655
FCSK	0.358272	0.399354
FDFT1	0.20672	0.15216
FDPS	0.444924	0.123377
FDXR	-0.018961	-0.178639
FECH	0.335108	0.468518
FEM1B	0.311296	0.00986481
FEN1	0.0835876	0.110622
FER	0.0862433	0.125502
FERMT1	0.0862465	0.161627
FERMT2	-0.71703	-0.125739
FGD1	-0.200696	-0.00951576
FGD4	-0.649713	0.477853
FGD6	-0.678794	0.776263
FH	-0.0295703	-0.233364
FHIP1A	1.08424	1.05557
FHIP2A	0.748145	-0.141145
FHL2	-0.195093	-0.147308
FHL3	0.155728	0.227443
FHOD1	-0.0952924	0.055994
FIBP	0.272527	0.395489
FIGNL1	0.00613976	-0.0837771
FIP1L1	0.707889	0.242818
FIRRM	1.37167	1.31594
FKBP10	0.398714	0.203677
FKBP15	0.496286	0.477116
FKBP1A	-0.349524	-0.201188
FKBP4	0.403966	0.167236
FKBP5	0.955756	0.470019
FKBP8	0.480204	0.262522
FLAD1	0.19928	0.228713
FLCN	0.482942	1.00061
FLG	-1.32228	0.670145
FLG2	-0.647618	-0.327501
FLII	0.175725	0.152961
FLNA	-0.698293	-0.0429751
FLNB	-0.474333	-0.0122503
FLOT1	-0.231854	-0.0329037
FLOT2	0.289728	0.2463
FLVCR1	-1.00693	-0.0927518
FLYWCH1	1.16408	0.860856
FLYWCH2	0.384302	0.1834
FMNL1	-0.217607	0.185091
FMNL2	-0.455645	-0.103745
FMR1	1.53768	0.715062
FNBP1	-0.104839	-0.189508
FNBP1L	0.76411	1.05631
FNBP4	0.974914	1.35564
FNDC3A	0.689875	0.228665
FNDC3B	0.462161	0.243534
FNTA	0.732473	0.396147
FNTB	0.677254	0.580497
FOCAD	0.554979	0.40989
FOXJ2	1.61288	0.667061
FOXK1	0.019111	0.354985
FOXK2	0.447894	-0.284029
FOXRED1	0.168362	0.129402
FOXRED2	0.678249	0.316143
FPGS	0.432266	0.593771
FPGT	0.375161	-0.0140858
FRG1	1.19326	0.805009
FRMD8	-0.538207	-0.0758279
FRYL	0.655788	0.242052
FSCN1	-0.845082	-0.197165
FTH1	1.05632	0.536101
FTO	0.160226	0.608993
FTSJ1	-0.246029	-1.11987
FTSJ3	-0.0510387	0.0180098
FUBP1	1.3184	0.406411
FUBP3	0.709557	0.55818
FURIN	1.38361	0.653914
FUS	1.20981	0.414873
FXR1	0.174055	0.0155506
FXR2	0.227647	0.210776
FYCO1	1.1583	0.567127
FYN	-1.69552	-0.063598
FYTTD1	-0.0938867	-0.497372
FZD6	-0.221745	0.492412
FZR1	2.2756	2.17593
G3BP1	1.73758	0.743307
G3BP2	1.47365	0.662429
G6PC3	0.796973	0.774989
G6PD	-0.106827	-0.0119743
GAK	-0.00422287	0.0910276
GALE	0.596218	-0.316307
GALK1	0.0742518	0.0645612
GALK2	-0.735969	-0.856052
GALNT1	-0.477236	-0.60634
GALNT2	0.114606	0.0973543
GAMT	-0.0103518	0.125921
GAN	-0.549335	-0.472921
GANAB	-0.1046	-0.208309
GAPDH	-0.0154514	-0.000137965
GAPVD1	0.184825	0.160124
GARS1	-0.289801	-0.734018
GART	0.0350437	0.070715
GATAD2A	-0.000301997	0.118624
GATAD2B	0.103704	0.116358
GATB	-0.0724799	0.0237776
GATD1	1.22806	0.543545
GBA1	0.822869	0.729641
GBE1	0.325679	-0.0536791
GBF1	0.270328	0.178804
GCAT	0.135822	0.100588
GCC1	0.759994	0.413712
GCC2	0.960203	0.461789
GCDH	0.113941	-1.15078
GCLC	1.20519	0.855441
GCLM	-0.452019	-0.277917
GCN1	0.148872	0.08288
GDA	-0.032039	-0.0856539
GDAP2	1.3516	1.06545
GDI1	0.729842	0.583803
GDI2	-0.30162	0.0911814
GEMIN4	0.26214	0.0829989
GEMIN5	-0.0394109	-0.0192808
GEMIN8	-0.290139	-0.65005
GET3	-0.220359	-0.265857
GET4	0.349372	0.0519524
GFM1	0.0502898	-0.0287094
GFM2	-0.0655982	-0.0954158
GFPT1	-0.115564	-0.1111
GFPT2	-0.166178	-0.0565872
GFUS	0.300615	0.0727215
GGA2	1.79759	1.90911
GGCT	-0.672015	-0.121812
GGCX	0.381053	0.39749
GGH	0.852642	0.841196
GGNBP2	0.809151	1.63596
GIGYF2	1.00555	0.678922
GINS1	0.697131	0.481455
GIPC1	-0.0537211	0.0414772
GIPC3	0.139788	0.49198
GIT1	0.724702	0.661469
GIT2	0.0582682	-0.0947723
GLB1	-0.0575517	-0.586273
GLCCI1	-0.177505	0.123924
GLE1	0.378923	0.124711
GLG1	-0.17148	-0.470681
GLMN	0.428609	0.173047
GLO1	0.859453	1.07095
GLOD4	-0.582218	-0.00581042
GLRX3	-0.149477	-0.0690994
GLS	0.0708122	0.0836054
GLT8D1	-0.0501003	0.0249736
GLT8D2	2.82606	2.39043
GLUD1	0.0849972	0.0367781
GLYR1	0.192649	0.15595
GMDS	-0.146981	0.111908
GMIP	1.31941	1.20671
GMPPA	0.0188662	0.158346
GMPPB	0.292053	0.340272
GMPS	-0.145549	-0.105669
GNA11	-0.549849	0.111888
GNA13	-0.333323	-7.3115e-05
GNAI1	-1.10039	-0.032697
GNAI2	-0.584568	-0.0109698
GNAI3	-1.33828	-0.158722
GNAO1	-1.25606	-0.400706
GNAQ	-0.439295	0.147003
GNAS	-0.479303	0.0312684
GNB1	-0.500369	-0.562182
GNB1L	0.115582	0.271674
GNB2	-0.683158	0.0336132
GNB4	-1.75208	-0.221376
GNE	0.156039	0.063846
GNL1	0.0857379	0.0361792
GNL2	0.0899467	0.0964228
GNL3	0.0178293	0.0340932
GNL3L	0.0133775	0.0334091
GNPDA1	0.835537	0.537771
GNPDA2	0.669806	0.273157
GNS	0.353734	-0.0252581
GOLGA1	0.897638	0.645676
GOLGA2	0.81938	0.451617
GOLGA3	1.12752	0.722359
GOLGA4	0.95179	0.661401
GOLGA5	-0.26258	-0.77699
GOLGA7	0.728631	0.415958
GOLGB1	0.853507	0.318959
GOLPH3	0.117906	0.207141
GOLT1B	0.708916	0.735776
GOPC	1.21511	0.654842
GORAB	1.12594	0.956816
GORASP2	1.99504	1.28781
GOSR1	0.836284	0.765628
GOSR2	0.447887	0.537229
GOT2	-0.904047	-2.14372
GPAA1	0.10751	0.0776437
GPAM	0.535031	-0.0585343
GPAT3	0.0436204	-0.448195
GPAT4	0.797438	0.679733
GPATCH4	1.22744	1.20019
GPATCH8	0.489077	0.402182
GPD1L	-0.0662899	-0.0669047
GPD2	0.20918	0.251803
GPHN	-0.0991529	0.0335356
GPI	0.314469	0.215621
GPKOW	-0.528714	-0.0219898
GPN1	0.0764751	-0.0860666
GPN3	-0.231702	-0.121646
GPR108	1.55404	1.74265
GPR180	-0.17121	0.0453981
GPR50	-2.20073	-0.0678012
GPR89A;GPR89B	1.31528	0.400333
GPRC5A	0.617179	0.369361
GPRC5C	-0.760739	0.044864
GPRIN1	-0.571691	0.0554059
GPS1	-0.0906696	-0.0218697
GPSM1	0.342834	-0.146567
GPSM2	-0.247917	0.590941
GPT2	0.857013	1.10076
GPX8	0.20565	0.190252
GRAMD1A	1.19986	1.00487
GRAMD1B	0.240107	0.185843
GRAMD2B	1.64877	0.647386
GRB10	0.329832	0.455669
GRIPAP1	1.00728	0.726934
GRPEL1	0.278502	0.223104
GRPEL2	-0.0147114	0.170713
GRSF1	0.644967	0.681703
GRWD1	0.256255	-0.0421861
GSDMD	0.0860443	0.0855904
GSDME	0.240295	0.146856
GSE1	1.08489	0.957936
GSK3A	0.0580152	0.208644
GSK3B	0.0440254	0.0483945
GSPT1	-0.313404	-0.0269311
GSPT2	-0.283087	-0.0494792
GSR	-0.5158	-0.0245978
GSTCD	0.717931	0.770243
GSTK1	0.13765	0.173495
GSTM3	0.0250181	0.147811
GSTO1	0.760394	0.563606
GSTT1	-0.0113945	0.0987269
GSTT2;GSTT2B	0.412619	0.417032
GTF2B	0.30829	0.303082
GTF2E1	0.294606	0.0977777
GTF2F2	0.670458	0.40086
GTF2H1	-0.25798	0.21105
GTF2H4	0.688911	0.623711
GTF2I	0.174124	0.158128
GTF2IRD1	1.31917	1.25438
GTF3C1	0.204179	0.2476
GTF3C2	0.163226	0.182972
GTF3C3	0.266919	0.305026
GTF3C4	0.514357	0.335471
GTF3C5	0.205024	0.255706
GTPBP1	0.00697327	0.161137
GTPBP10	0.47427	0.233454
GTPBP2	1.11969	0.967127
GTPBP4	0.0680803	0.0673078
GTPBP6	0.356597	0.436275
GTPBP8	-0.0964413	-0.250556
GUF1	0.308699	-0.00344022
GUK1	0.0906029	0.225972
GYG1	0.41917	0.831958
GYS1	-0.136299	-0.0521444
H1-2;H1-3;H1-4	-0.27422	-0.324447
H2AC11;H2AC12;H2AC14;H2AC18;H2AC20;H2AC7;H2AJ	-1.01896	0.460297
H2AZ1;H2AZ2	0.200001	0.219731
H2BC12;H2BC12L;H2BC13;H2BC14;H2BC15;H2BC18;H2BC4;H2BC5;H2BC9	-0.402294	-0.343152
H2BC26	-0.196423	-0.231002
H3-3A;H3-4;H3C1;H3C15	-0.781159	-0.653984
H3-7	-0.444843	-0.280692
H4C1	-0.664028	-0.639687
HACD3	0.184099	0.0607745
HADHA	-0.0387783	0.0530974
HADHB	0.00430934	0.0150191
HAGH	0.0285587	0.102429
HARS1	-0.135295	0.0841401
HASPIN	0.144878	0.289513
HAT1	-0.02119	-0.00474358
HAUS2	1.01483	0.728848
HAUS3	-0.137058	-0.0446021
HAUS4	0.905575	0.470259
HAUS5	0.163631	0.0243587
HAUS6	0.0947596	0.190777
HAUS7	-0.157049	0.183512
HAUS8	-0.326133	0.897568
HAX1	0.501295	0.410875
HBA1	0.549496	0.819457
HBB;HBD;HBE1;HBG1;HBG2	-0.604944	0.322264
HBS1L	0.445115	0.327342
HCCS	-0.345985	-0.0475985
HCFC1	0.029185	0.151915
HDAC1	-0.0171509	0.0436948
HDAC2	-0.0617021	-0.0594775
HDAC3	0.866665	0.647825
HDAC4	1.95838	1.51506
HDAC6	1.06973	1.08253
HDAC7	0.438409	0.597303
HDAC8	0.528589	0.480631
HDGF	0.827191	0.540748
HDGFL2	0.996792	0
HDHD3	0.363065	0.202502
HDHD5	0.00432841	-0.0148894
HDLBP	0.240161	0.116891
HEATR1	0.0823294	-0.0233351
HEATR3	0.452162	0.283534
HEATR5A	-0.124609	0.0729141
HEATR5B	0.549002	0.337743
HEATR6	-0.444215	-0.624755
HEBP1	0.180186	-0.0394462
HECTD1	0.142151	0.239865
HECTD3	0.212648	0.327656
HECTD4	0.682439	0.348349
HECW2	0.508689	-0.10271
HELB	-0.263619	-0.273047
HELLS	0.384507	0.33208
HELZ	0.764235	-0.241902
HELZ2	0.989052	1.16132
HERC1	0.260087	0.0902958
HERC2	0.346565	0.267689
HERC4	0.150019	0.0514584
HERC5	0.444836	0.229955
HERPUD1	1.62027	1.29526
HEXA	0.570942	0.45527
HEXIM1	1.32116	1.17327
HGH1	0.671253	0.730885
HGS	1.09387	0.778048
HIF1AN	1.02559	0.699119
HIP1	0.344303	0.433712
HIP1R	0.349289	0.239841
HIRA	-0.972561	0.380318
HIRIP3	-0.574722	-0.362349
HK2	0.188463	0.103155
HKDC1	0.711937	0.215761
HLA-A	-0.958513	0.0104332
HLA-B	-1.67775	-0.362569
HLA-C	-1.10347	-0.26994
HLA-E	6.20686	0.0392024
HLA-G	0.103273	3.36409
HLA-H	-0.513505	0.125694
HLCS	0.788806	0.410049
HLTF	0.227342	0.277905
HM13	0.17863	0.197089
HMBS	0.60152	0.518898
HMCES	1.10134	0.584219
HMGB1	0.980934	1.06789
HMGCS1	-0.0296268	-0.346956
HMMR	0.875575	1.09851
HMOX2	1.45708	0.893694
HNRNPA0	0.0861028	0.0663827
HNRNPA1	-0.0847867	-0.165289
HNRNPA2B1	0.216854	0.0982469
HNRNPA3	0.0383212	-0.0766519
HNRNPAB	0.189568	0.100335
HNRNPC	0.144654	0.0368862
HNRNPD	0.210459	0.0818844
HNRNPDL	1.73269	0.709041
HNRNPF	0.123586	0.17697
HNRNPH1	0.156476	0.138964
HNRNPH2	0.085858	0.106903
HNRNPH3	-0.238314	-0.0862013
HNRNPK	0.323633	0.136745
HNRNPL	0.549784	0.319383
HNRNPLL	0.423049	0.352776
HNRNPM	0.0644296	0.129508
HNRNPR	0.777119	-1.65285
HNRNPU	-0.218955	-0.024868
HNRNPUL1	1.1846	0.375944
HNRNPUL2	0.600107	0.362121
HOMER3	0.314547	0.61522
HOOK3	1.19688	0.0684923
HOXC10	0.567785	0.589409
HP1BP3	0.0649389	0.0829322
HPCAL1	0.518675	0.0270373
HPD	-0.0244586	-0.125989
HPDL	-0.43373	-0.563317
HPF1	0.264921	0.366942
HPRT1	-0.0648975	0.00161807
HPS3	0.392684	0.277623
HPS5	0.739953	0.875283
HPS6	0.395072	0.364538
HRNR	-1.93677	-1.25998
HS1BP3	0.723277	0.767427
HSD17B10	0.00660833	0.0391884
HSD17B11	0.14848	-0.051225
HSD17B12	-0.0180086	0.0193501
HSD17B4	0.215127	0.261395
HSD17B7	0.263172	0.105475
HSDL1	0.307117	0.159211
HSDL2	0.263288	0.227608
HSF1	-0.614213	-0.300437
HSP90AA1	0.367561	0.0451126
HSP90AA4P	0.540134	0.311931
HSP90AB1	0.0740941	-0.0570342
HSP90AB4P	0.0164261	-0.344634
HSP90B1	0.0749118	0.092851
HSPA12A	0.241779	0.424658
HSPA13	0.232903	0.343219
HSPA14	0.442186	0.536268
HSPA1A;HSPA1B	0.199867	-0.131746
HSPA4	0.754108	0.307306
HSPA4L	0.208363	0.0827459
HSPA5	-0.0759792	0.154554
HSPA6	0.283945	-0.0371558
HSPA8	0.438533	0.217459
HSPA9	-0.0914383	0.0385812
HSPB1	0.269	0.0448538
HSPB8	0.453074	0.404536
HSPBP1	-0.0643298	0.115025
HSPD1	-0.0431709	-0.124455
HSPE1	-0.900207	0.321632
HSPH1	-0.0640411	-0.0754846
HTATSF1	0.622349	0.260383
HTRA1	0.543117	0.75575
HTT	0.701651	0.469811
HUS1	-0.0587552	0.0345853
HUWE1	0.114988	0.11451
HYAL2	-0.446483	-0.25074
HYCC1	0.132659	0.513761
HYOU1	-0.110932	0.0401408
HYPK	0.0109062	0
IARS1	0.237774	0.0596002
IARS2	-0.0525455	-0.078921
IBTK	0.239644	0.208946
ICAM1	-0.436931	0.104409
ICE1	-0.0186907	0.335801
ICE2	-1.72343	-1.24592
IDE	0.543196	0.333199
IDH1	0.110825	-0.104879
IDH2	0.0476424	0.175906
IDH3A	0.0306085	0.0893796
IDH3B	0.266136	0.199036
IDH3G	-0.0028216	0.120863
IDI1	0.251432	0.0664946
IER2	1.38314	1.12489
IFI16	0.132317	0.0103715
IFIH1	-0.0197029	-0.103406
IFIT1	-0.197988	-0.314709
IFIT2	-0.267743	0.00824229
IFIT3	-0.437157	-0.120907
IFITM1;IFITM2;IFITM3	0.691877	1.00486
IFRD1	0.299503	0.299682
IFRD2	0.38319	0.223531
IFT122	-0.604412	-0.149462
IFT56	0.863436	0.72563
IGBP1	0.453175	0.313756
IGF1R	-0.679335	-0.0341555
IGF2BP1	-0.0329374	-0.0269286
IGF2BP2	-0.0423705	-0.0755825
IGF2BP3	0.104331	0.0918808
IGF2R	0.744375	0.564339
IGHD	0.352024	0
IGHG1	-0.924531	-0.523334
IGHMBP2	0.756325	0.0594835
IGSF3	-2.33436	0.00670687
IK	1.17861	0.72901
IKBKB	0.548782	0.400871
IKBKG	1.01409	1.00003
IL18	0.426374	0.347973
IL1RAP	-0.00541623	0.120714
IL6ST	-0.882128	0.230038
ILF2	0.709492	0.564603
ILF3	0.235636	0.0214144
ILK	-0.0131168	0.0614484
ILKAP	0.713114	0.863791
ILVBL	0.495105	0.346428
IMMP1L	1.732	-0.941171
IMMP2L	-0.0617873	0.521355
IMMT	0.381739	0.285626
IMP3	-0.466798	-0.244216
IMP4	0.91097	0.938718
IMPA1	1.54967	1.05745
IMPA2	0.456237	0.313656
IMPDH1	1.01666	-0.0799516
IMPDH2	1.60405	0.426858
INF2	0.0558592	0.138036
INO80	-0.589667	-0.451475
INPP4A	1.07776	0.574836
INPP5B	0.882819	-0.152919
INPP5F	-0.779887	0.0675659
INPP5K	-0.116151	-0.625195
INPPL1	0.251035	0.312554
INSR	-1.18685	0.0904579
INTS1	0.364629	0.210894
INTS10	0.530883	0.508606
INTS11	0.572194	0.422067
INTS12	0.101514	-0.334387
INTS13	0.58009	0.0924196
INTS15	0.752964	0.394425
INTS2	0.721475	0.820309
INTS3	0.246916	0.269592
INTS4	1.17686	0.83858
INTS5	1.8199	1.57737
INTS6	0.398273	0.36997
INTS7	0.13916	0.15268
INTS8	0.537144	0.285308
INTS9	0.222597	0.121106
IP6K1	-0.5923	-0.421792
IPO11	0.184045	0.112553
IPO13	0.953679	0.695894
IPO4	0.085741	0.0652167
IPO5	0.00646591	0.00314967
IPO7	0.153931	0.0464827
IPO8	0.547318	0.361568
IPO9	0.224542	0.0566324
IPPK	-0.62712	-0.0642503
IQGAP1	-0.495527	-0.115688
IQGAP3	0.704264	0.139744
IQSEC2	1.2905	1.14503
IRAK1	0.643046	0.374449
IRAK4	0.812712	0.460183
IREB2	0.366417	0.5955
IRF2BP1	0.188485	0.249851
IRF2BP2	0.485203	0.527173
IRF2BPL	-0.431053	0.171048
IRF3	-0.0180467	0.187002
IRS2	-0.190481	0.153442
ISCA1	0.0224756	0.237803
ISG15	-0.289146	-0.337783
IST1	0.0197004	0.145203
ITCH	-0.0098292	0.265795
ITGA1	-1.58038	-0.248824
ITGA2	-2.50471	-0.182053
ITGA3	-1.29375	-0.122677
ITGA5	-2.74464	-0.869951
ITGA6	-0.587182	-0.976953
ITGB1	-0.145845	-0.0178
ITGB5	-0.156275	0.727997
ITPA	-0.206823	-0.0772502
ITPK1	-0.494408	-0.181892
ITPR1	0.437045	0.412978
ITPR2	0.255628	0.336034
ITPR3	0.080747	0.0543836
ITPRID2	-0.0261091	0.168443
ITPRIP	-0.361986	-0.928404
ITSN1	1.92352	2.10803
ITSN2	0.791368	1.46272
IWS1	0.112178	0.164463
JADE1	0.292938	-0.43086
JADE3	0.169102	0.192837
JAGN1	0.509919	0.0941868
JAK1	-0.487668	-0.015571
JMJD1C	0.120977	0.659292
JMJD6	0.374964	0.493418
JMY	-0.280344	0.928328
JPH1	1.92373	1.4963
JPT2	0.277887	0.134986
JUP	-1.10983	-0.0939891
KANK1	-0.477974	0.831793
KANK2	-0.370789	0.252318
KANSL3	-0.431148	-0.184574
KARS1	0.0404892	-0.168233
KAT2A	0.341187	1.37581
KAT7	0.371662	0.325249
KAT8	1.17992	0.495611
KATNA1	0.157662	0.278057
KATNAL2	-4.78724	2.19191
KATNB1	-0.0406081	0.00354958
KBTBD4	1.56582	1.7481
KCMF1	1.03966	0.83707
KCNAB2	1.59336	0.70682
KCNK1	0.21728	0.533087
KCTD3	-0.408113	-0.104609
KDELR1	1.22496	0.699485
KDELR2	1.59655	1.04118
KDELR3	0.749133	0.907456
KDM1A	0.201185	0.188212
KDM1B	0.582453	-0.39615
KDM2A	-0.0573705	0.123254
KDM2B	0.498915	0
KDM3A	0.41414	0.574536
KDM3B	0.208196	0.287596
KDM4A	1.0507	1.23577
KDM4B	0.478008	0.79405
KDM5B	0.358158	0.901475
KDM5C	0.352577	0.498227
KDSR	-0.822858	0.728441
KEAP1	-0.10465	0.329915
KHDRBS1	1.73913	0.979665
KHNYN	0.130117	0.600266
KHSRP	0.228211	0.180801
KIAA0930	-0.140245	0.476051
KIAA1217	0.01911	-0.418472
KIAA1522	-1.075	0.136702
KIAA1671	-0.783681	0.00533994
KIAA2013	0.59085	0.0856021
KIDINS220	0.190681	0.638775
KIF11	0.25669	0.102266
KIF13A	0.111624	0.143465
KIF13B	0.0953185	0.253726
KIF14	-0.379833	-0.00413005
KIF15	-0.0666765	-0.0754668
KIF18A	0.355687	0.0683244
KIF1B	0.280343	0.302444
KIF1C	0.0980752	-0.0761909
KIF20A	0.150735	0.147299
[truncated: 3,025 more rows]
